# Supplementary material for: Ecology and genomics of an important crop wild relative as a prelude to agricultural innovation
Source: Nat Commun. 2018 Feb 13;9:649. doi: 10.1038/s41467-018-02867-z (PMC5811434; doi:10.1038/s41467-018-02867-z)
Supplement: Supplementary file 3 — Supplementary Data 1 [file 41467_2018_2867_MOESM3_ESM.xlsx]

## Sheet: Table S1
Supplementary Data 1. Plant accession metadata
	Collection Group			Tissue Data							Sequencing Data		Experiment	Seed Accesson Names and Aliases
Accession name	Biotype	Species	Introgression Parent	Collection.Tissue	Province	Country	Latitude	Longitude	Elevation (meters)	Collection.Site.Feature	Whole genome sequencing	RAD GBS	Reciprocal transplant	Project nomenclature	Agean Agricultural Research Institue Accession Number	USDA National Plant Germplasm System Number	Australian genebank ID (AGG accession number)	ICRISAT (ICC) Number
CDCLeader	cultivated	Cicer arietinum	Canadian introgression parent	Greenhouse						Canadian Elite Cultivar 1	yes; 10X Varshney et al, 2013 (4)	yes
Habru	cultivated	Cicer arietinum	Ethiopian introgression parent	Greenhouse						Ethiopian Elite Cultivar 1	yes; 30X	yes
Minjar	cultivated	Cicer arietinum	Ethiopian introgression parent	Greenhouse						Ethiopian Elite Cultivar	yes; 30X	yes
ICCV96029	cultivated	Cicer arietinum	Indian introgression parent	Greenhouse							yes; 30X	yes				PI612869		ICCV93952
Gocke	cultivated	Cicer arietinum	Turkish introgression parent	Greenhouse						Turkish Elite Cultivar 2	yes; 30X	yes
Cermik_075	wild	Cicer echinospermum	Wild Introgression Parent (core 26)	Greenhouse	Diyarbakir	Turkey	38.0539	39.4215	770.305	mountain slope-field side or border	yes; 30X	yes		Cermik_075	TR82990	W6_51027	50105
Destek_080	wild	Cicer echinospermum	Wild Introgression Parent (core 26)	Greenhouse	Sanliurfa	Turkey	37.7798	39.1718	738.857	mountain slope-field side or border	yes; 30X	yes		Destek_080	TR82956	W6_50996	50131
Günaşan_062	wild	Cicer echinospermum	Wild Introgression Parent (core 26)	Greenhouse	Diyarbakir	Turkey	38.0112	39.3748	841.601	mountain slope-field side or border	yes; 30X	yes		Günaşan_062	TR82958	W6_50998	50135
Günaşan_063	wild	Cicer echinospermum	Wild Introgression Parent (additional parent)	Greenhouse	Diyarbakir	Turkey	38.0112	39.3748	842	mountain slope-field side or border	yes; 10X	yes		Günaşan_063
Karabahce_081	wild	Cicer echinospermum	Wild Introgression Parent (additional parent)	Greenhouse	Sanliurfa	Turkey	37.8243	39.7629	1264	mountain slope-field side or border	yes; 10X (accession 81B)	yes		Karabahce_081	TR82965	W6_51005	50148
Karabahce_092	wild	Cicer echinospermum	Wild Introgression Parent (core 26)	Greenhouse	Sanliurfa	Turkey	37.8245	39.7631	1261	mountain slope-field side or border	yes; 30X	yes		Karabahce_092	TR82973	W6_51012	50162
Ortanca_066	wild	Cicer echinospermum	Wild Introgression Parent (core 26)	Greenhouse	Sanliurfa	Turkey	37.4733	39.5636	861.327	mountain slope-field side or border	yes; 30X	yes		Ortanca_066	TR82983	W6_51020	50178
S2Drd_065	wild	Cicer echinospermum	Wild Introgression Parent (core 26)	Greenhouse	Sanliurfa	Turkey	37.8211	39.6416	1125.82	mountain slope-field side or border	yes; 30X	yes		S2Drd_065	TR83135	W6_51113	50185
S2Drd_107	wild	Cicer echinospermum	Wild Introgression Parent (additional parent)	Greenhouse	Sanliurfa	Turkey	37.8212	39.6417	1115	mountain slope-field side or border	yes; 10X (accession 107 and 107B)	yes (accessions 107, 107A and 107B)		S2Drd_107	TR83142 (accession 107B)	W6_51120 (accession 107B)	50199
Baristepe1_092	wild	Cicer reticulatum	Wild Introgression Parent (core 26)	Greenhouse	Mardin	Turkey	37.4854	41.3733	976.171	mountain slope-field side or border	yes; 30X	yes		Baristepe1_092	TR83097	W6_51086	49799
Baristepe2_072N2	wild	Cicer reticulatum	Wild Introgression Parent (core 26)	Greenhouse	Mardin	Turkey	37.4584	41.3773	961	mountain slope-field side or border	yes; 30X	yes	Reciprocal transplant	Baristepe2_072N2	TR83104	W6_51091	49811
Baristepe3_072	wild	Cicer reticulatum	Wild Introgression Parent (core 26)	Greenhouse	Mardin	Turkey	37.4726	41.3922	960.616	mountain slope-field side or border	yes; 30X (accession 72C)	yes		Baristepe3_072	TR83113 (accesison 72)	W6_51096 (accesison 72)	49819
Baristepe3_100	wild	Cicer reticulatum	Wild Introgression Parent (core 26)	Greenhouse	Mardin	Turkey	37.4727	41.3927	950.744	mountain slope-field side or border	yes; 30X	yes		Baristepe3_100	TR83120	W6_51103	49833
Baristepe3_106D	wild	Cicer reticulatum	Wild Introgression Parent (core 26)	Greenhouse	Mardin	Turkey	37.4727	41.3924	952.126	mountain slope-field side or border	yes; 30X	yes		Baristepe3_106D	TR83126	W6_51108	49843
Beşevler_075	wild	Cicer reticulatum	Wild Introgression Parent (core 26)	Greenhouse	Mardin	Turkey	37.5171	40.8536	902.231	mountain slope-field side or border	yes; 30X	yes		Beşevler_075	TR83038	W6_51052	49859
Beşevler_079	wild	Cicer reticulatum	Wild Introgression Parent (core 26)	Greenhouse	Mardin	Turkey	37.5166	40.8552	902.061	mountain slope-field side or border	yes; 30X	yes		Beşevler_079	TR83041	W6_51053	49861
CudiA_152	wild	Cicer reticulatum	Wild Introgression Parent (core 26)	Greenhouse	Şırnakk	Turkey	37.4316	42.4929	1285.94	mountain slope-field side or border	yes; 30X	yes		CudiA_152	TR83192	W6_51155	49907
CudiB_022C	wild	Cicer reticulatum	Wild Introgression Parent (core 26)	Greenhouse	Sirnak	Turkey	37.4269	42.5026	1366.59	mountain slope-field side or border	yes; 30X	yes		CudiB_022C	TR83171	W6_51141	49885
Dereiçi_070	wild	Cicer reticulatum	Wild Introgression Parent (core 26)	Greenhouse	Mardin	Turkey	37.5444	41.016	992.828	mountain slope-field side or border	yes; 30X	yes		Dereiçi_070	TR83052	W6_51058	49925
Dereiçi_072	wild	Cicer reticulatum	Wild Introgression Parent (core 26)	Greenhouse	Mardin	Turkey	37.5445	41.0158	992.423	mountain slope-field side or border	yes; 30X	yes		Dereiçi_072	TR83054	W6_51059	49927
Egill_065	wild	Cicer reticulatum	Wild Introgression Parent (core 26)	Greenhouse	Diyarbakir	Turkey	38.2745	40.0645	987.438	mountain slope-field side or border	yes; 30X	yes		Egill_065	TR82993	W6_51028	49938
Egill_073	wild	Cicer reticulatum	Wild Introgression Parent (core 26)	Greenhouse	Diyarbakir	Turkey	38.2745	40.0645	988.059	mountain slope-field side or border	yes; 30X	yes		Egill_073	TR82998	W6_51030	49943
Kalkan_064	wild	Cicer reticulatum	Wild Introgression Parent (core 26)	Greenhouse	Diyarbakir	Turkey	38.1615	40.0855	841.849	mountain slope-field side or border	yes; 30X	yes		Kalkan_064	TR83005	W6_51034	49951
Kayatape_077	wild	Cicer reticulatum	Wild Introgression Parent (core 26)	Greenhouse	Mardin	Turkey	37.5191	40.9383	1086.14	mountain slope-field side or border	yes; 30X	yes		Kayatape_077	TR83068	W6_51068	49975
Kesentaş_075	wild	Cicer reticulatum	Wild Introgression Parent (core 26)	Greenhouse	Diyarbakir	Turkey	38.2039	39.6067	890.615	mountain slope-field side or border	yes; 30X	yes		Kesentaş_075	TR83023	W6_51045	49995
Oyali_084	wild	Cicer reticulatum	Wild Introgression Parent (core 26)	Greenhouse	Adiyaman	Turkey	37.7329	37.803	940.231	mountain slope-field side or border	yes; 30X	yes	Reciprocal transplant	Oyali_084	TR83162	W6_51133	50011
Oyali_111	wild	Cicer reticulatum	Wild Introgression Parent (additional parent)	Greenhouse	Adiyaman	Turkey	37.7338	37.803	928	mountain slope-field side or border	yes; 10X	yes		Oyali_111
Sarikaya_067	wild	Cicer reticulatum	Wild Introgression Parent (core 26)	Greenhouse	Mardin	Turkey	37.5471	41.0202	1002.58	mountain slope-field side or border	yes; 30X	yes		Sarikaya_067	TR83076	W6_51074	50033
Savur_063	wild	Cicer reticulatum	Wild Introgression Parent (core 26)	Greenhouse	Mardin	Turkey	37.5466	40.9077	914.564	mountain slope-field side or border	yes; 30X	yes		Savur_063	TR83084	W6_51079	50045
Şırnak_060	wild	Cicer reticulatum	Wild Introgression Parent (core 26)	Greenhouse	Şırnakk	Turkey	37.5433	42.4546	1658.92	mountain slope-field side or border	yes; 30X	yes		Şırnak_060	TR83197	W6_51159	50047
Amit	cultivated	Cicer arietinum		Greenhouse						Israel Elite Cultivar	yes; 10X Varshney et al, 2013 (4)
BL	cultivated	Cicer arietinum		Greenhouse							yes; 10X Varshney et al, 2013 (4)
CDC Frontier	cultivated	Cicer arietinum		Greenhouse						Canadian Elite Cultivar 1	yes; 30X
CDC 512-51	cultivated	Cicer arietinum		Greenhouse							yes; 10X Varshney et al, 2013 (4)
CDC Corinne	cultivated	Cicer arietinum		Greenhouse						Canadian Elite Cultivar 1	yes; 10X Varshney et al, 2013 (4)
CDC Luna	cultivated	Cicer arietinum		Greenhouse						Canadian Elite Cultivar 1	yes; 10X Varshney et al, 2013 (4)
CDC Vanguard	cultivated	Cicer arietinum		Greenhouse						Canadian Elite Cultivar 1	yes; 10X Varshney et al, 2013 (4)
Chefe	cultivated	Cicer arietinum		Greenhouse							yes; 10X Varshney et al, 2013 (4)
Dikbas	cultivated	Cicer arietinum		Greenhouse						Turkish Elite Cultivar 2	yes; 30X
Genesis090	cultivated	Cicer arietinum		Greenhouse						Australian Eilte Cultivar	yes; 10X Varshney et al, 2013 (4)
HatTrick	cultivated	Cicer arietinum		Greenhouse						Australian Eilte Cultivar	yes; 10X Varshney et al, 2013 (4)
ICC1052	cultivated	Cicer arietinum		Greenhouse								yes
ICC1230	cultivated	Cicer arietinum		Greenhouse								yes
ICC12328	cultivated	Cicer arietinum		Greenhouse								yes	Reciprocal transplant					ICC1052
ICC12726	cultivated	Cicer arietinum		Greenhouse								yes						ICC1230
ICC12824	cultivated	Cicer arietinum		Greenhouse								yes						ICC12328
ICC13077	cultivated	Cicer arietinum		Greenhouse								yes						ICC12726
ICC13523	cultivated	Cicer arietinum		Greenhouse								yes						ICC12824
ICC13524	cultivated	Cicer arietinum		Greenhouse								yes						ICC13077
ICC13764	cultivated	Cicer arietinum		Greenhouse								yes						ICC13523
ICC14199	cultivated	Cicer arietinum		Greenhouse								yes						ICC13524
ICC14778	cultivated	Cicer arietinum		Greenhouse								yes				W6_25922		ICC13764
ICC15697	cultivated	Cicer arietinum		Greenhouse								yes						ICC14199
ICC15888	cultivated	Cicer arietinum		Greenhouse								yes						ICC14778
ICC16207	cultivated	Cicer arietinum		Greenhouse							yes; 30X	yes				W6_25945		ICC15697
ICC16654	cultivated	Cicer arietinum		Greenhouse								yes						ICC15888
ICC1882	cultivated	Cicer arietinum		Greenhouse								yes	Reciprocal transplant					ICC16207
ICC1915	cultivated	Cicer arietinum		Greenhouse								yes						ICC16654
ICC2884	cultivated	Cicer arietinum		Greenhouse								yes						ICC1882
ICC3230	cultivated	Cicer arietinum		Greenhouse							yes; 10X	yes				W6_25975		ICC1915
ICC3362	cultivated	Cicer arietinum		Greenhouse								yes						ICC2884
ICC3761	cultivated	Cicer arietinum		Greenhouse								yes						ICC3230
ICC456	cultivated	Cicer arietinum		Greenhouse								yes						ICC3362
ICC4853	cultivated	Cicer arietinum		Greenhouse								yes						ICC3761
ICC4918	cultivated	Cicer arietinum		Greenhouse								yes						ICC456
ICC6279	cultivated	Cicer arietinum		Greenhouse								yes						ICC4853
ICC6293	cultivated	Cicer arietinum		Greenhouse								yes						ICC4918
ICC6306	cultivated	Cicer arietinum		Greenhouse								yes						ICC6279
ICC7323	cultivated	Cicer arietinum		Greenhouse								yes						ICC6293
ICC7554	cultivated	Cicer arietinum		Greenhouse								yes	Reciprocal transplant					ICC6306
ICC7819	cultivated	Cicer arietinum		Greenhouse								yes						ICC7323
ICC8607	cultivated	Cicer arietinum		Greenhouse								yes						ICC7554
ICC9848	cultivated	Cicer arietinum		Greenhouse								yes						ICC7819
ICCC32	cultivated	Cicer arietinum		Greenhouse							yes; 10X Varshney et al, 2013 (4)							ICC8607
ICCL83105	cultivated	Cicer arietinum		Greenhouse							yes; 10X							ICC9848
ICCV10	cultivated	Cicer arietinum		Greenhouse								yes						ICCC32
ICCV2	cultivated	Cicer arietinum		Greenhouse							yes; 30X	yes						ICCL83105
ICCV88202	cultivated	Cicer arietinum		Greenhouse							yes; 10X Varshney et al, 2013 (4)							ICCV10
ICCV88516	cultivated	Cicer arietinum		Greenhouse							yes; 10X Varshney et al, 2013 (4)							ICCV2
ICCV92311	cultivated	Cicer arietinum		Greenhouse							yes; 10X Varshney et al, 2013 (4)							ICCV88202
ICCV92337	cultivated	Cicer arietinum		Greenhouse							yes; 10X Varshney et al, 2013 (4)							ICCV88516
ICCV92944	cultivated	Cicer arietinum		Greenhouse							yes; 10X Varshney et al, 2013 (4)							ICCV92311
ICCV93512	cultivated	Cicer arietinum		Greenhouse							yes; 10X Varshney et al, 2013 (4)							ICCV92337
ICCV93952	cultivated	Cicer arietinum		Greenhouse							yes; 10X Varshney et al, 2013 (4)							ICCV92944
ICCV93954	cultivated	Cicer arietinum		Greenhouse							yes; 10X Varshney et al, 2013 (4)							ICCV93512
ICCV96836	cultivated	Cicer arietinum		Greenhouse							yes; 10X Varshney et al, 2013 (4)							ICCV93954
ICCV97105	cultivated	Cicer arietinum		Greenhouse							yes; 10X Varshney et al, 2013 (4)							ICCV96029
IG10309	cultivated	Cicer arietinum		Greenhouse								yes						ICCV96836
IG10701	cultivated	Cicer arietinum		Greenhouse								yes						ICCV97105
IG74036	cultivated	Cicer arietinum		Greenhouse								yes						IG10309
ILC3279	cultivated	Cicer arietinum		Greenhouse							yes; 10X Varshney et al, 2013 (4)							IG10701
JG62	cultivated	Cicer arietinum		Greenhouse						Fusarium wilt susceptible	yes; 10X Varshney et al, 2013 (4)							IG74036
Myles	cultivated	Cicer arietinum		Greenhouse						United States Eilte Cultivar	yes; 10X Varshney et al, 2013 (4)
PI212893	cultivated	Cicer arietinum		Greenhouse							yes; 10X					PI212893
PI374108	cultivated	Cicer arietinum		Greenhouse								yes				PI374108
PI439824	cultivated	Cicer arietinum		Greenhouse								yes				PI439824
PI451433	cultivated	Cicer arietinum		Greenhouse							yes; 10X					PI451433
Pistol	cultivated	Cicer arietinum		Greenhouse						Australian Eilte Cultivar	yes; 10X Varshney et al, 2013 (4)							ICC4958
Slasher	cultivated	Cicer arietinum		Greenhouse						Australian Eilte Cultivar	yes; 10X Varshney et al, 2013 (4)
TURcv_Black2	cultivated	Cicer arietinum		Greenhouse						Turkish local black-seeded Cultivar		yes
TURcv_Cagatay	cultivated	Cicer arietinum		Greenhouse						Turkish Elite Cultivar 2		yes
W6_25067	cultivated	Cicer arietinum		Greenhouse							yes; 10X					W6_25067
W6_25892	cultivated	Cicer arietinum		Greenhouse							yes; 10X					W6_25892
W6_25894	cultivated	Cicer arietinum		Greenhouse								yes				W6_25894
W6_25898	cultivated	Cicer arietinum		Greenhouse								yes				W6_25898
W6_25940	cultivated	Cicer arietinum		Greenhouse							yes; 10X					W6_25940
W6_25956	cultivated	Cicer arietinum		Greenhouse							yes; 10X					W6_25956
W6_25973	cultivated	Cicer arietinum		Greenhouse							yes; 10X					W6_25973
W6_25977	cultivated	Cicer arietinum		Greenhouse							yes; 10X					W6_25977
W6_25981	cultivated	Cicer arietinum		Greenhouse							yes; 10X					W6_25981
W6_25990	cultivated	Cicer arietinum		Greenhouse							yes; 10X					W6_25990
W6_25998	cultivated	Cicer arietinum		Greenhouse							yes; 10X					W6_25998
W6_26011	cultivated	Cicer arietinum		Greenhouse							yes; 10X					W6_26011
W6_26023	cultivated	Cicer arietinum		Greenhouse							yes; 10X					W6_26023
W6_26036	cultivated	Cicer arietinum		Greenhouse							yes; 10X					W6_26036
WR315	cultivated	Cicer arietinum		Greenhouse						Fusarium wilt resistant	yes; 10X Varshney et al, 2013 (4)	yes
YeZ1N	cultivated	Cicer arietinum		Greenhouse							yes; 10X Varshney et al, 2013 (4)
CudiB_001	wild	Cicer bijugum		Greenhouse	Şırnakk	Turkey				mountain slope-field side or border	yes; 10X	yes		CudiB_001
CudiB_002	wild	Cicer bijugum		Greenhouse	Şırnakk	Turkey				mountain slope-field side or border	yes; 10X	yes		CudiB_002
Dargecit_061	wild	Cicer bijugum		Greenhouse	Mardin	Turkey	37.5362	41.7275	877	mountain slope-field side or border		yes
Kilavuz_076A	wild	Cicer bijugum		Greenhouse		Turkey	37.4626	41.8111	870			yes
Kilavuz_081A	wild	Cicer bijugum		Greenhouse		Turkey	37.4626	41.8111	870			yes
Kilavuz_084A	wild	Cicer bijugum		Greenhouse		Turkey	37.4626	41.8111	870			yes
Kilavuz_099A	wild	Cicer bijugum		Greenhouse		Turkey	37.4626	41.8111	870			yes
Kilavuz_292A	wild	Cicer bijugum		Greenhouse		Turkey	37.4628	41.8102	862			yes
PI458550	wild	Cicer bijugum		Greenhouse								yes				PI458550
PI458552	wild	Cicer bijugum		Greenhouse								yes				PI458552
PI599046	wild	Cicer bijugum		Greenhouse								yes				PI599046
PI599048	wild	Cicer bijugum		Greenhouse								yes				PI599048
PI599064	wild	Cicer bijugum		Greenhouse								yes				PI599064
Sarikaya_076	wild	Cicer bijugum		Greenhouse	Mardin	Turkey				mountain slope-field side or border	yes; 10X			Sarikaya_076
Cermik_061	wild	Cicer echinospermum		Greenhouse	Diyarbakir	Turkey	38.0537	39.4219	774.156	mountain slope-field side or border	yes; 10X	yes		Cermik_061	TR82985	W6_51022	50095
Cermik_062	wild	Cicer echinospermum		Greenhouse	Diyarbakir	Turkey	38.0535	39.4218	775	mountain slope-field side or border		yes		Cermik_062 (Harran University)
Cermik_063	wild	Cicer echinospermum		Greenhouse	Diyarbakir	Turkey	38.0536	39.4218	775.891	mountain slope-field side or border	yes; 10X	yes		Cermik_063	TR82986	W6_51023	50097
Cermik_064	wild	Cicer echinospermum		Greenhouse	Diyarbakir	Turkey	38.0535	39.4218	775	mountain slope-field side or border		yes		Cermik_064 (Harran University)
Cermik_071	wild	Cicer echinospermum		Greenhouse	Diyarbakir	Turkey	38.0536	39.4218	779.3	mountain slope-field side or border	yes; 10X	yes		Cermik_071	TR82987	W6_51024	50099
Cermik_072	wild	Cicer echinospermum		Greenhouse	Diyarbakir	Turkey	38.0536	39.4218	777.797	mountain slope-field side or border		yes		Cermik_072	TR82988	W6_51025	50101
Cermik_073	wild	Cicer echinospermum		Greenhouse	Diyarbakir	Turkey	38.0536	39.4218	778.257	mountain slope-field side or border	yes; 10X	yes		Cermik_073	TR82989	W6_51026	50103
Destek_061	wild	Cicer echinospermum		Greenhouse	Sanliurfa	Turkey	37.7801	39.1715	745.809	mountain slope-field side or border	yes; 10X	yes		Destek_061	TR82944	W6_50984	50107
Destek_062	wild	Cicer echinospermum		Greenhouse	Sanliurfa	Turkey	37.7801	39.1715	746	mountain slope-field side or border		yes		Destek_062 (Harran University)
Destek_063B	wild	Cicer echinospermum		Greenhouse	Sanliurfa	Turkey	37.7802	39.173	738.888	mountain slope-field side or border	yes; 10X	yes		Destek_063B	TR50985 (accession 63)	W6_50985 (accession 63)	50109
Destek_064	wild	Cicer echinospermum		Greenhouse	Sanliurfa	Turkey	37.7802	39.173	742.151	mountain slope-field side or border	yes; 10X	yes		Destek_064	TR82946	W6_50986	50111
Destek_065	wild	Cicer echinospermum		Greenhouse	Sanliurfa	Turkey	37.7802	39.173	738.255	mountain slope-field side or border	yes; 10X	yes		Destek_065	TR82947	W6_50987
Destek_066	wild	Cicer echinospermum		Greenhouse	Sanliurfa	Turkey	37.7802	39.173	739.703	mountain slope-field side or border	yes; 10X	yes		Destek_066	TR82948	W6_50988	50115
Destek_071	wild	Cicer echinospermum		Greenhouse	Sanliurfa	Turkey	37.7798	39.172	738.336	mountain slope-field side or border	yes; 10X	yes		Destek_071	TR82949	W6_50989	50117
Destek_072A	wild	Cicer echinospermum		Greenhouse	Sanliurfa	Turkey	37.7798	39.172	741.745	mountain slope-field side or border	yes; 10X	yes		Destek_072A	TR82950	W6_50990	50119
Destek_073	wild	Cicer echinospermum		Greenhouse	Sanliurfa	Turkey	37.7797	39.1719	737.55	mountain slope-field side or border	yes; 10X	yes		Destek_073	TR82951	W6_50991	50121
Destek_074	wild	Cicer echinospermum		Greenhouse	Sanliurfa	Turkey	37.7797	39.1719	738	mountain slope-field side or border		yes		Destek_074 (Harran University)
Destek_075	wild	Cicer echinospermum		Greenhouse	Sanliurfa	Turkey	37.7797	39.1718	733.84	mountain slope-field side or border	yes; 10X	yes		Destek_075	TR82952	W6_50992	50123
Destek_077	wild	Cicer echinospermum		Greenhouse	Sanliurfa	Turkey	37.7798	39.1718	739.3	mountain slope-field side or border	yes; 10X	yes		Destek_077	TR82953	W6_50993	50125
Destek_078	wild	Cicer echinospermum		Greenhouse	Sanliurfa	Turkey	37.7797	39.1718	737.755	mountain slope-field side or border	yes; 10X	yes		Destek_078	TR82954	W6_50994	50127
Destek_079	wild	Cicer echinospermum		Greenhouse	Sanliurfa	Turkey	37.7798	39.1718	735.23	mountain slope-field side or border	yes; 10X	yes		Destek_079	TR82955	W6_50995	50129
Günaşan_061	wild	Cicer echinospermum		Greenhouse	Diyarbakir	Turkey	38.0112	39.3748	841.452	mountain slope-field side or border	yes; 10X	yes		Günaşan_061	TR82957	W6_50997
Günaşan_100	wild	Cicer echinospermum		Greenhouse	Diyarbakir	Turkey	38.0113	39.3747	835.844	mountain slope-field side or border	yes; 10X	yes		Günaşan_100	TR82959	W6_50999	50137
Günaşan_101	wild	Cicer echinospermum		Greenhouse	Diyarbakir	Turkey	38.0111	39.3746	843.745	mountain slope-field side or border	yes; 10X	yes		Günaşan_101	TR82960	W6_51000
Karabahce_062B	wild	Cicer echinospermum		Greenhouse	Sanliurfa	Turkey	37.824	39.7632	1262	mountain slope-field side or border	yes; 10X	yes		Karabahce_062B	TR82961 (accession 62A)	W6_51001 (accession 62A)	50140
Karabahce_063	wild	Cicer echinospermum		Greenhouse	Sanliurfa	Turkey	37.824	39.7632	1262.55	mountain slope-field side or border	yes; 10X	yes		Karabahce_063	TR82962	W6_51002	50142
Karabahce_064	wild	Cicer echinospermum		Greenhouse	Sanliurfa	Turkey	37.824	39.7632	1263	mountain slope-field side or border		yes		Karabahce_064 (Harran University)
Karabahce_066A	wild	Cicer echinospermum		Greenhouse	Sanliurfa	Turkey	37.8241	39.7631	1260.77	mountain slope-field side or border	yes; 10X	yes		Karabahce_066A	TR82963	W6_51003	50144
Karabahce_067	wild	Cicer echinospermum		Greenhouse	Sanliurfa	Turkey	37.824	39.7632	1267.09	mountain slope-field side or border	yes; 10X	yes		Karabahce_067	TR82964	W6_51004	50146
Karabahce_071	wild	Cicer echinospermum		Greenhouse	Sanliurfa	Turkey	37.824	39.7632	1267	mountain slope-field side or border	yes; 10X	yes		Karabahce_071
Karabahce_082	wild	Cicer echinospermum		Greenhouse	Sanliurfa	Turkey	37.8244	39.7629	1263.58	mountain slope-field side or border	yes; 10X	yes		Karabahce_082	TR82966	W6_51006	50150
Karabahce_084	wild	Cicer echinospermum		Greenhouse	Sanliurfa	Turkey	37.8245	39.763	1261.49	mountain slope-field side or border	yes; 10X	yes		Karabahce_084	TR82967	W6_51007	50152
Karabahce_085A	wild	Cicer echinospermum		Greenhouse	Sanliurfa	Turkey	37.8245	39.763	1261	mountain slope-field side or border	yes; 10X	yes		Karabahce_085A	TR82968	W6_51008	50154
Karabahce_086	wild	Cicer echinospermum		Greenhouse	Sanliurfa	Turkey	37.8245	39.763	1264.41	mountain slope-field side or border	yes; 10X	yes		Karabahce_086	TR82969	W6_51009	50156
Karabahce_087	wild	Cicer echinospermum		Greenhouse	Sanliurfa	Turkey	37.8245	39.763	1262.19	mountain slope-field side or border	yes; 10X	yes		Karabahce_087	TR82970
Karabahce_088	wild	Cicer echinospermum		Greenhouse	Sanliurfa	Turkey	37.8245	39.7631	1261.32	mountain slope-field side or border	yes; 10X	yes		Karabahce_088	TR82971	W6_51010
Karabahce_090	wild	Cicer echinospermum		Greenhouse	Sanliurfa	Turkey	37.8245	39.7631	1261	mountain slope-field side or border	yes; 10X	yes		Karabahce_090
Karabahce_091	wild	Cicer echinospermum		Greenhouse	Sanliurfa	Turkey	37.8245	39.7631	1261	mountain slope-field side or border	yes; 10X	yes		Karabahce_091	TR82972	W6_51011	50160
Karabahce_093	wild	Cicer echinospermum		Greenhouse	Sanliurfa	Turkey	37.8244	39.7631	1264.92	mountain slope-field side or border	yes; 10X	yes		Karabahce_093	TR82974	W6_51013
Karabahce_096A	wild	Cicer echinospermum		Greenhouse	Sanliurfa	Turkey	37.8244	39.7631	1265	mountain slope-field side or border	yes; 10X	yes		Karabahce_096A (Harran University)
Karabahce_162	wild	Cicer echinospermum		Greenhouse	Sanliurfa	Turkey	37.8243	39.7629	1266.72	mountain slope-field side or border	yes; 10X	yes		Karabahce_162	TR82975	W6_51014	50166
Karabahce_163	wild	Cicer echinospermum		Greenhouse	Sanliurfa	Turkey	37.8243	39.7629	1267	mountain slope-field side or border		yes		Karabahce_163 (Harran University)
Karabahce_164	wild	Cicer echinospermum		Greenhouse	Sanliurfa	Turkey	37.8242	39.7628	1267.89	mountain slope-field side or border	yes; 10X	yes		Karabahce_164	TR82976	W6_51015	50168
Karabahce_171	wild	Cicer echinospermum		Greenhouse	Sanliurfa	Turkey	37.8244	39.763	1268.24	mountain slope-field side or border	yes; 10X	yes		Karabahce_171	TR82977	W6_51016	50170
Karabahce_172	wild	Cicer echinospermum		Greenhouse	Sanliurfa	Turkey	37.8244	39.7629	1267.89	mountain slope-field side or border	yes; 10X	yes		Karabahce_172	TR82978	W6_51017	50172
Karabahce_173	wild	Cicer echinospermum		Greenhouse	Sanliurfa	Turkey	37.8244	39.7629	1268.86	mountain slope-field side or border	yes; 10X	yes		Karabahce_173	TR82979
Karabahce_174	wild	Cicer echinospermum		Greenhouse	Sanliurfa	Turkey	37.8244	39.7628	1268.44	mountain slope-field side or border	yes; 10X	yes		Karabahce_174	TR82980	W6_51018
Ortanca_061	wild	Cicer echinospermum		Greenhouse	Sanliurfa	Turkey	37.4742	39.5614	856.622	mountain slope-field side or border	yes; 10X	yes		Ortanca_061	TR82981	W6_51019	50176
Ortanca_062	wild	Cicer echinospermum		Greenhouse	Sanliurfa	Turkey	37.4741	39.5615	856.724	mountain slope-field side or border		yes		Ortanca_062	TR82982
Ortanca_068	wild	Cicer echinospermum		Greenhouse	Sanliurfa	Turkey	37.4733	39.5636	861	mountain slope-field side or border		yes		Ortanca_068 (Harran University)
Ortanca_070	wild	Cicer echinospermum		Greenhouse	Sanliurfa	Turkey	37.4741	39.5615	857	mountain slope-field side or border		yes		Ortanca_070 (Harran University)
Ortanca_072	wild	Cicer echinospermum		Greenhouse	Sanliurfa	Turkey	37.4728	39.564	862.461	mountain slope-field side or border	yes; 10X	yes		Ortanca_072	TR82984	W6_51021
PI489776	wild	Cicer echinospermum		Greenhouse								yes				PI489776
PI527931	wild	Cicer echinospermum		Greenhouse								yes				PI527931
PI593709	wild	Cicer echinospermum		Greenhouse								yes				PI593709
PI599041	wild	Cicer echinospermum		Greenhouse								yes				PI599041
PI599067	wild	Cicer echinospermum		Greenhouse								yes				PI599067
PI599068	wild	Cicer echinospermum		Greenhouse								yes				PI599068
PI599069	wild	Cicer echinospermum		Greenhouse								yes				PI599069
S2Drd_061	wild	Cicer echinospermum		Greenhouse	Sanliurfa	Turkey	37.8217	39.6415	1124.28	mountain slope-field side or border	yes; 10X	yes	Reciprocal transplant	S2Drd_061	TR83132	W6_51111	50181
S2Drd_062	wild	Cicer echinospermum		Greenhouse	Sanliurfa	Turkey	37.8217	39.6415	1123.47	mountain slope-field side or border	yes; 10X	yes	Reciprocal transplant	S2Drd_062	TR83133	W6_51112	50183
S2Drd_063	wild	Cicer echinospermum		Greenhouse	Sanliurfa	Turkey	37.8217	39.6415	1123	mountain slope-field side or border	yes; 10X	yes		S2Drd_063
S2Drd_073	wild	Cicer echinospermum		Greenhouse	Sanliurfa	Turkey	37.8211	39.6416	1126	mountain slope-field side or border		yes		S2Drd_073 (Harran University)
S2Drd_100	wild	Cicer echinospermum		Greenhouse	Sanliurfa	Turkey	37.8219	39.6419	1106.73	mountain slope-field side or border	yes; 10X	yes		S2Drd_100	TR83136	W6_51114	50187
S2Drd_101	wild	Cicer echinospermum		Greenhouse	Sanliurfa	Turkey	37.8218	39.6419	1109.8	mountain slope-field side or border	yes; 10X	yes	Reciprocal transplant	S2Drd_101	TR83137	W6_51115	50189
S2Drd_102	wild	Cicer echinospermum		Greenhouse	Sanliurfa	Turkey	37.8212	39.6417	1115.82	mountain slope-field side or border	yes; 10X	yes		S2Drd_102	TR83138	W6_51116	50191
S2Drd_103	wild	Cicer echinospermum		Greenhouse	Sanliurfa	Turkey	37.8212	39.6417	1116	mountain slope-field side or border	yes; 10X	yes		S2Drd_103
S2Drd_104	wild	Cicer echinospermum		Greenhouse	Sanliurfa	Turkey	37.8211	39.6417	1117.11	mountain slope-field side or border	yes; 10X	yes		S2Drd_104	TR83139	W6_51117	50193
S2Drd_105	wild	Cicer echinospermum		Greenhouse	Sanliurfa	Turkey	37.8212	39.6417	1114.99	mountain slope-field side or border	yes; 10X	yes		S2Drd_105	TR83140	W6_51118	50195
S2Drd_106	wild	Cicer echinospermum		Greenhouse	Sanliurfa	Turkey	37.8212	39.6417	1115	mountain slope-field side or border	yes; 10X	yes		S2Drd_106	TR83141	W6_51119
S2Drd_108	wild	Cicer echinospermum		Greenhouse	Sanliurfa	Turkey	37.8211	39.6417	1116.77	mountain slope-field side or border		yes		S2Drd_108	TR83143
S2Drd_109	wild	Cicer echinospermum		Greenhouse	Sanliurfa	Turkey	37.8217	39.6413	1115.3	mountain slope-field side or border	yes; 10X	yes		S2Drd_109	TR83144	W6_51121	50201
Baristepe1_002	wild	Cicer reticulatum		Greenhouse	Mardin	Turkey	37.4855	41.3732	970	mountain slope-field side or border	yes; 10X	yes		Baristepe1_002 (Harran University)
Baristepe1_062	wild	Cicer reticulatum		Greenhouse	Mardin	Turkey	37.4855	41.3732	975.039	mountain slope-field side or border		yes		Baristepe1_062	TR83086	W6_51080	49787
Baristepe1_063	wild	Cicer reticulatum		Greenhouse	Mardin	Turkey	37.4854	41.3733	975.163	mountain slope-field side or border	yes; 10X	yes		Baristepe1_063	TR83087	W6_51081	49789
Baristepe1_064	wild	Cicer reticulatum		Greenhouse	Mardin	Turkey	37.4854	41.3733	975.247	mountain slope-field side or border	yes; 10X	yes		Baristepe1_064	TR83088	W6_51082	49791
Baristepe1_065	wild	Cicer reticulatum		Greenhouse	Mardin	Turkey	37.4854	41.3733	975.202	mountain slope-field side or border		yes		Baristepe1_065	TR83089
Baristepe1_066	wild	Cicer reticulatum		Greenhouse	Mardin	Turkey	37.4854	41.3733	975.607	mountain slope-field side or border		yes		Baristepe1_066	TR83090
Baristepe1_067	wild	Cicer reticulatum		Greenhouse	Mardin	Turkey	37.4854	41.3733	975.662	mountain slope-field side or border		yes		Baristepe1_067	TR83091
Baristepe1_068	wild	Cicer reticulatum		Greenhouse	Mardin	Turkey	37.4854	41.3733	975.318	mountain slope-field side or border	yes; 10X	yes		Baristepe1_068	TR83092	W6_51083	49793
Baristepe1_069	wild	Cicer reticulatum		Greenhouse	Mardin	Turkey	37.4854	41.3733	975	mountain slope-field side or border	yes; 10X	yes		Baristepe1_069	TR83093	W6_51084	49795
Baristepe1_070	wild	Cicer reticulatum		Greenhouse	Mardin	Turkey	37.4854	41.3733	974.963	mountain slope-field side or border		yes		Baristepe1_070	TR83094
Baristepe1_071	wild	Cicer reticulatum		Greenhouse	Mardin	Turkey	37.4854	41.373	973.359	mountain slope-field side or border		yes		Baristepe1_071	TR83095
Baristepe1_091	wild	Cicer reticulatum		Greenhouse	Mardin	Turkey	37.4854	41.3733	974.54	mountain slope-field side or border	yes; 10X	yes		Baristepe1_091	TR83096	W6_51085	49797
Baristepe1_093	wild	Cicer reticulatum		Greenhouse	Mardin	Turkey	37.4854	41.3733	976.91	mountain slope-field side or border	yes; 10X	yes		Baristepe1_093	TR83098	W6_51087	49801
Baristepe2_061	wild	Cicer reticulatum		Greenhouse	Mardin	Turkey	37.4586	41.3777	958	mountain slope-field side or border		yes		Baristepe2_061 (Harran University)
Baristepe2_062	wild	Cicer reticulatum		Greenhouse	Mardin	Turkey	37.4592	41.3773	958.669	mountain slope-field side or border	yes; 10X	yes	Reciprocal transplant	Baristepe2_062	TR83099	W6_51088	49803
Baristepe2_063	wild	Cicer reticulatum		Greenhouse	Mardin	Turkey	37.4592	41.3773	959.384	mountain slope-field side or border		yes		Baristepe2_063	TR83100
Baristepe2_064	wild	Cicer reticulatum		Greenhouse	Mardin	Turkey	37.4592	41.3773	958.669	mountain slope-field side or border	yes; 10X	yes		Baristepe2_064	TR83101	W6_51089	49805
Baristepe2_065	wild	Cicer reticulatum		Greenhouse	Mardin	Turkey	37.4592	41.3773	958.711	mountain slope-field side or border		yes		Baristepe2_065	TR83102
Baristepe2_067	wild	Cicer reticulatum		Greenhouse	Mardin	Turkey	37.4592	41.3773	959.072	mountain slope-field side or border	yes; 10X	yes	Reciprocal transplant	Baristepe2_067	TR83103	W6_51090	49807
Baristepe2_073	wild	Cicer reticulatum		Greenhouse	Mardin	Turkey	37.4584	41.3773	961	mountain slope-field side or border		yes		Baristepe2_073 (Harran University)
Baristepe2_074	wild	Cicer reticulatum		Greenhouse	Mardin	Turkey	37.4584	41.3773	961.381	mountain slope-field side or border	yes; 10X	yes		Baristepe2_074	TR83105	W6_51092	49809
Baristepe3_062	wild	Cicer reticulatum		Greenhouse	Mardin	Turkey	37.4727	41.3925	962.916	mountain slope-field side or border		yes		Baristepe3_062	TR83106
Baristepe3_063	wild	Cicer reticulatum		Greenhouse	Mardin	Turkey	37.4727	41.3925	962.917	mountain slope-field side or border		yes		Baristepe3_063	TR83107
Baristepe3_064	wild	Cicer reticulatum		Greenhouse	Mardin	Turkey	37.4727	41.3927	962.228	mountain slope-field side or border	yes; 10X	yes		Baristepe3_064	TR83108	W6_51093	49813
Baristepe3_065	wild	Cicer reticulatum		Greenhouse	Mardin	Turkey	37.4727	41.3927	962.563	mountain slope-field side or border	yes; 10X	yes		Baristepe3_065	TR83109	W6_51094	49815
Baristepe3_066	wild	Cicer reticulatum		Greenhouse	Mardin	Turkey	37.4727	41.3927	959.145	mountain slope-field side or border		yes		Baristepe3_066	TR83110
Baristepe3_067	wild	Cicer reticulatum		Greenhouse	Mardin	Turkey	37.4727	41.3927	960.714	mountain slope-field side or border	yes; 10X	yes		Baristepe3_067	TR83111	W6_51095	49817
Baristepe3_071	wild	Cicer reticulatum		Greenhouse	Mardin	Turkey	37.4726	41.3924	961.283	mountain slope-field side or border		yes		Baristepe3_071	TR83112
Baristepe3_073	wild	Cicer reticulatum		Greenhouse	Mardin	Turkey				mountain slope-field side or border				Baristepe3_073	TR83114	W6_51097
Baristepe3_074	wild	Cicer reticulatum		Greenhouse	Mardin	Turkey	37.4726	41.3922	963.224	mountain slope-field side or border	yes; 10X	yes		Baristepe3_074	TR83115	W6_51098	49823
Baristepe3_075	wild	Cicer reticulatum		Greenhouse	Mardin	Turkey	37.4726	41.3922	962.084	mountain slope-field side or border	yes; 10X	yes		Baristepe3_075	TR83116	W6_51099	49825
Baristepe3_076	wild	Cicer reticulatum		Greenhouse	Mardin	Turkey	37.4727	41.3925	954	mountain slope-field side or border		yes		Baristepe3_076 (Harran University)
Baristepe3_079	wild	Cicer reticulatum		Greenhouse	Mardin	Turkey	37.4725	41.3925	962.487	mountain slope-field side or border	yes; 10X	yes		Baristepe3_079	TR83117	W6_51100	49827
Baristepe3_091	wild	Cicer reticulatum		Greenhouse	Mardin	Turkey	37.4727	41.3925	961.482	mountain slope-field side or border	yes; 10X	yes		Baristepe3_091	TR83118	W6_51101	49829
Baristepe3_092	wild	Cicer reticulatum		Greenhouse	Mardin	Turkey	37.4728	41.3924	960.465	mountain slope-field side or border	yes; 10X	yes		Baristepe3_092	TR83119	W6_51102	49831
Baristepe3_101	wild	Cicer reticulatum		Greenhouse	Mardin	Turkey	37.4727	41.3927	950.913	mountain slope-field side or border	yes; 10X	yes		Baristepe3_101	TR83121	W6_51104	49835
Baristepe3_102	wild	Cicer reticulatum		Greenhouse	Mardin	Turkey	37.4727	41.3925	950.781	mountain slope-field side or border	yes; 10X	yes		Baristepe3_102	TR83122	W6_51105	49837
Baristepe3_103	wild	Cicer reticulatum		Greenhouse	Mardin	Turkey	37.4727	41.3925	952.322	mountain slope-field side or border	yes; 10X	yes		Baristepe3_103	TR83123	W6_51106	49839
Baristepe3_104	wild	Cicer reticulatum		Greenhouse	Mardin	Turkey	37.4727	41.3924	952.359	mountain slope-field side or border	yes; 10X	yes		Baristepe3_104	TR83124	W6_51107	49841
Baristepe3_105	wild	Cicer reticulatum		Greenhouse	Mardin	Turkey	37.4727	41.3925	951.178	mountain slope-field side or border		yes		Baristepe3_105	TR83125
Baristepe3_108	wild	Cicer reticulatum		Greenhouse	Mardin	Turkey	37.4726	41.3925	954	mountain slope-field side or border		yes		Baristepe3_108 (Harran University)
Baristepe3_109	wild	Cicer reticulatum		Greenhouse	Mardin	Turkey	37.4727	41.3924	952.556	mountain slope-field side or border		yes		Baristepe3_109	TR83128
Baristepe3_110	wild	Cicer reticulatum		Greenhouse	Mardin	Turkey	37.4728	41.3924	955.139	mountain slope-field side or border	yes; 10X	yes		Baristepe3_110	TR83129	W6_51109	49845
Baristepe3_111	wild	Cicer reticulatum		Greenhouse	Mardin	Turkey	37.4726	41.3925	955.715	mountain slope-field side or border		yes		Baristepe3_111	TR83130
Baristepe3_112	wild	Cicer reticulatum		Greenhouse	Mardin	Turkey	37.4726	41.3925	955.746	mountain slope-field side or border	yes; 10X	yes		Baristepe3_112	TR83131	W6_51110	49847
Beşevler_061	wild	Cicer reticulatum		Greenhouse	Mardin	Turkey	37.5178	40.8519	899.971	mountain slope-field side or border	yes; 10X	yes		Beşevler_061	TR83029		49849
Beşevler_062	wild	Cicer reticulatum		Greenhouse	Mardin	Turkey	37.5179	40.8519	877.914	mountain slope-field side or border	yes; 10X	yes		Beşevler_062	TR83030	W6_51048	49851
Beşevler_064	wild	Cicer reticulatum		Greenhouse	Mardin	Turkey	37.5173	40.8539	889.895	mountain slope-field side or border		yes		Beşevler_064	TR83031
Beşevler_065	wild	Cicer reticulatum		Greenhouse	Mardin	Turkey	37.5167	40.8549	900.412	mountain slope-field side or border	yes; 10X	yes		Beşevler_065	TR83032	W6_51049	49853
Beşevler_066	wild	Cicer reticulatum		Greenhouse	Mardin	Turkey	37.5166	40.8552	902.287	mountain slope-field side or border	yes; 10X	yes		Beşevler_066	TR83033	W6_51050	49855
Beşevler_071	wild	Cicer reticulatum		Greenhouse	Mardin	Turkey	37.5173	40.8533	900.587	mountain slope-field side or border		yes		Beşevler_071	TR83034
Beşevler_072	wild	Cicer reticulatum		Greenhouse	Mardin	Turkey	37.5173	40.8534	900.528	mountain slope-field side or border		yes		Beşevler_072	TR83035
Beşevler_073	wild	Cicer reticulatum		Greenhouse	Mardin	Turkey	37.5173	40.8534	900.707	mountain slope-field side or border		yes		Beşevler_073	TR83036
Beşevler_074	wild	Cicer reticulatum		Greenhouse	Mardin	Turkey	37.5173	40.8534	901.553	mountain slope-field side or border	yes; 10X	yes		Beşevler_074	TR83037	W6_51051	49857
Beşevler_076	wild	Cicer reticulatum		Greenhouse	Mardin	Turkey	37.5171	40.8538	901.249	mountain slope-field side or border		yes		Beşevler_076	TR83039
Beşevler_078	wild	Cicer reticulatum		Greenhouse	Mardin	Turkey	37.5168	40.8545	904.477	mountain slope-field side or border		yes		Beşevler_078	TR83040
Beşevler_080	wild	Cicer reticulatum		Greenhouse	Mardin	Turkey	37.5166	40.8552	902	mountain slope-field side or border		yes		Beşevler_080 (Harran University)
Beşevler_081	wild	Cicer reticulatum		Greenhouse	Mardin	Turkey	37.5161	40.8552	922.569	mountain slope-field side or border		yes		Beşevler_081	TR83042
Beşevler_082	wild	Cicer reticulatum		Greenhouse	Mardin	Turkey	37.5168	40.8535	918.571	mountain slope-field side or border		yes		Beşevler_082	TR83043
Beşevler_083	wild	Cicer reticulatum		Greenhouse	Mardin	Turkey	37.517	40.8528	921.836	mountain slope-field side or border	yes; 10X	yes		Beşevler_083	TR83044		49863
CudiA_101	wild	Cicer reticulatum		Greenhouse	Şırnakk	Turkey	37.4328	42.4925	1226	mountain slope-field side or border	yes; 10X	yes		CudiA_101	TR83179 (accession 101A)	W6_51146 (accession 101A)	49889
CudiA_102	wild	Cicer reticulatum		Greenhouse	Şırnakk	Turkey	37.4316	42.4929	1287.79	mountain slope-field side or border		yes		CudiA_102	TR83180
CudiA_103	wild	Cicer reticulatum		Greenhouse	Şırnakk	Turkey	37.4316	42.4929	1287.04	mountain slope-field side or border		yes		CudiA_103	TR83181 (accession 103C)	W6_51147 (accession 103C)	49891
CudiA_104	wild	Cicer reticulatum		Greenhouse	Şırnakk	Turkey	37.4316	42.4928	1286.19	mountain slope-field side or border	yes; 10X	yes		CudiA_104	TR83182	W6_51148	49893
CudiA_105	wild	Cicer reticulatum		Greenhouse	Şırnakk	Turkey	37.4317	42.4931	1286.83	mountain slope-field side or border	yes; 10X	yes		CudiA_105	TR83183	W6_51149	49895
CudiA_107	wild	Cicer reticulatum		Greenhouse	Şırnakk	Turkey	37.4317	42.4931	1288.79	mountain slope-field side or border		yes		CudiA_107	TR83184
CudiA_109	wild	Cicer reticulatum		Greenhouse	Şırnakk	Turkey	37.4316	42.4931	1289.61	mountain slope-field side or border		yes		CudiA_109	TR83185
CudiA_122	wild	Cicer reticulatum		Greenhouse	Şırnakk	Turkey	37.4316	42.4929	1286.49	mountain slope-field side or border	yes; 10X	yes		CudiA_122	TR83186	W6_51150	49897
CudiA_124	wild	Cicer reticulatum		Greenhouse	Şırnakk	Turkey	37.4316	42.4928	1286.95	mountain slope-field side or border	yes; 10X	yes		CudiA_124	TR83187	W6_51151	49899
CudiA_125	wild	Cicer reticulatum		Greenhouse	Şırnakk	Turkey	37.4316	42.4928	1285.67	mountain slope-field side or border		yes		CudiA_125	TR83188
CudiA_127	wild	Cicer reticulatum		Greenhouse	Şırnakk	Turkey	37.4316	42.4929	1286.28	mountain slope-field side or border	yes; 10X	yes		CudiA_127	TR83189	W6_51152	49901
CudiA_128	wild	Cicer reticulatum		Greenhouse	Şırnakk	Turkey	37.4316	42.493	1287.59	mountain slope-field side or border	yes; 10X	yes		CudiA_128	TR83190	W6_51153	49903
CudiA_151	wild	Cicer reticulatum		Greenhouse	Şırnakk	Turkey	37.4316	42.4929	1284.65	mountain slope-field side or border	yes; 10X	yes		CudiA_151	TR83191	W6_51154	49905
CudiA_153	wild	Cicer reticulatum		Greenhouse	Şırnakk	Turkey	37.4316	42.493	1286.99	mountain slope-field side or border	yes; 10X	yes		CudiA_153	TR83193	W6_51156	49909
CudiA_154	wild	Cicer reticulatum		Greenhouse	Şırnakk	Turkey	37.4316	42.493	1285.99	mountain slope-field side or border	yes; 10X	yes		CudiA_154	TR83194		49911
CudiA_155	wild	Cicer reticulatum		Greenhouse	Şırnakk	Turkey	37.4317	42.4929	1286.42	mountain slope-field side or border	yes; 10X	yes		CudiA_155	TR83195	W6_51157	49913
CudiA_221	wild	Cicer reticulatum		Greenhouse	Şırnakk	Turkey	37.4328	42.4922	1230	mountain slope-field side or border	yes; 10X	yes		CudiA_221	TR83196	W6_51158	49915
CudiB_004	wild	Cicer reticulatum		Greenhouse	Şırnakk	Turkey	37.4267	42.5028	1365.13	mountain slope-field side or border	yes; 10X	yes		CudiB_004	TR83145	W6_51122	49865
CudiB_005	wild	Cicer reticulatum		Greenhouse	Şırnakk	Turkey	37.4268	42.5027	1364.66	mountain slope-field side or border	yes; 10X	yes		CudiB_005	TR83147	W6_51123	49867
CudiB_006	wild	Cicer reticulatum		Greenhouse	Şırnakk	Turkey	37.4268	42.5027	1365.65	mountain slope-field side or border	yes; 10X	yes		CudiB_006	TR83149	W6_51125	49869
CudiB_008A	wild	Cicer reticulatum		Greenhouse	Şırnakk	Turkey	37.4268	42.5027	1366	mountain slope-field side or border	yes; 10X	yes		CudiB_008A	TR51127 (accession 8B)	W6_51127 (accession 8B)	49871
CudiB_009	wild	Cicer reticulatum		Greenhouse	Şırnakk	Turkey	37.4268	42.5027	1365.38	mountain slope-field side or border	yes; 10X	yes		CudiB_009	TR83153	W6_51129	49873
CudiB_011	wild	Cicer reticulatum		Greenhouse	Şırnakk	Turkey	37.4268	42.5025	1366.07	mountain slope-field side or border	yes; 10X	yes		CudiB_011	TR83155	W6_51131	49875
CudiB_012	wild	Cicer reticulatum		Greenhouse	Şırnakk	Turkey	37.4308	42.4955	1277.13	mountain slope-field side or border		yes		CudiB_012	TR83157
CudiB_014	wild	Cicer reticulatum		Greenhouse	Şırnakk	Turkey	37.4268	42.5025	1366.63	mountain slope-field side or border		yes		CudiB_014	TR83159
CudiB_015	wild	Cicer reticulatum		Greenhouse	Şırnakk	Turkey	37.4308	42.4955	1277.13	mountain slope-field side or border		yes		CudiB_015	TR83161
CudiB_016	wild	Cicer reticulatum		Greenhouse	Şırnakk	Turkey	37.4268	42.5025	1367.76	mountain slope-field side or border	yes; 10X	yes		CudiB_016	TR83163	W6_51134	49877
CudiB_017	wild	Cicer reticulatum		Greenhouse	Şırnakk	Turkey	37.4268	42.5025	1367.17	mountain slope-field side or border	yes; 10X	yes		CudiB_017	TR83165	W6_51136	49879
CudiB_018	wild	Cicer reticulatum		Greenhouse	Şırnakk	Turkey	37.4268	42.5025	1369.32	mountain slope-field side or border	yes; 10X	yes		CudiB_018	TR83167	W6_51138	49881
CudiB_019	wild	Cicer reticulatum		Greenhouse	Şırnakk	Turkey	37.4268	42.5025	1369.39	mountain slope-field side or border	yes; 10X	yes		CudiB_019	TR83169	W6_51140	49883
CudiB_023	wild	Cicer reticulatum		Greenhouse	Sirnak	Turkey				mountain slope-field side or border	yes; 10X			CudiB_023	TR83173	W6_51142
Dereiçi_062	wild	Cicer reticulatum		Greenhouse	Mardin	Turkey	37.5444	41.0161	994.084	mountain slope-field side or border	yes; 10X	yes		Dereiçi_062	TR83045	W6_51054	49917
Dereiçi_063	wild	Cicer reticulatum		Greenhouse	Mardin	Turkey	37.5443	41.0162	992	mountain slope-field side or border	yes; 10X	yes		Dereiçi_063
Dereiçi_064	wild	Cicer reticulatum		Greenhouse	Mardin	Turkey	37.5443	41.016	995.358	mountain slope-field side or border		yes		Dereiçi_064	TR83046
Dereiçi_065	wild	Cicer reticulatum		Greenhouse	Mardin	Turkey	37.5443	41.0161	993.917	mountain slope-field side or border	yes; 10X	yes		Dereiçi_065	TR83047	W6_51055	49919
Dereiçi_066	wild	Cicer reticulatum		Greenhouse	Mardin	Turkey	37.5443	41.0161	996.268	mountain slope-field side or border	yes; 10X	yes		Dereiçi_066	TR83048	W6_51056	49921
Dereiçi_067	wild	Cicer reticulatum		Greenhouse	Mardin	Turkey	37.5443	41.0161	996.295	mountain slope-field side or border		yes		Dereiçi_067	TR83049
Dereiçi_068	wild	Cicer reticulatum		Greenhouse	Mardin	Turkey	37.5443	41.0159	997.618	mountain slope-field side or border		yes		Dereiçi_068	TR83050
Dereiçi_069	wild	Cicer reticulatum		Greenhouse	Mardin	Turkey	37.5443	41.016	997.116	mountain slope-field side or border	yes; 10X	yes		Dereiçi_069	TR83051	W6_51057	49923
Dereiçi_071	wild	Cicer reticulatum		Greenhouse	Mardin	Turkey	37.5445	41.0168	992.223	mountain slope-field side or border		yes		Dereiçi_071	TR83053
Dereiçi_073	wild	Cicer reticulatum		Greenhouse	Mardin	Turkey	37.5444	41.0158	994.574	mountain slope-field side or border	yes; 10X	yes		Dereiçi_073	TR83055	W6_51060	49929
Dereiçi_074	wild	Cicer reticulatum		Greenhouse	Mardin	Turkey	37.5444	41.0158	995.093	mountain slope-field side or border	yes; 10X	yes		Dereiçi_074	TR83056	W6_51061	49931
Dereiçi_075	wild	Cicer reticulatum		Greenhouse	Mardin	Turkey	37.5444	41.0158	996.848	mountain slope-field side or border	yes; 10X	yes		Dereiçi_075	TR83057	W6_51062	49933
Dereiçi_078	wild	Cicer reticulatum		Greenhouse	Mardin	Turkey	37.5443	41.0159	999.935	mountain slope-field side or border	yes; 10X	yes		Dereiçi_078	TR83058		49934
Egill_062	wild	Cicer reticulatum		Greenhouse	Diyarbakir	Turkey	38.2745	40.0645	988.051	mountain slope-field side or border		yes		Egill_062	TR82991
Egill_063	wild	Cicer reticulatum		Greenhouse	Diyarbakir	Turkey	38.2745	40.0645	987.686	mountain slope-field side or border	yes; 10X	yes		Egill_063	TR82992		49936
Egill_064	wild	Cicer reticulatum		Greenhouse	Diyarbakir	Turkey	38.2745	40.0645	988	mountain slope-field side or border	yes; 10X	yes		Egill_064
Egill_066	wild	Cicer reticulatum		Greenhouse	Diyarbakir	Turkey	38.2745	40.0645	986.521	mountain slope-field side or border	yes; 10X	yes		Egill_066	TR82994	W6_51029	49940
Egill_067A	wild	Cicer reticulatum		Greenhouse	Diyarbakir	Turkey	38.2743	40.0646	986.375	mountain slope-field side or border	yes; 10X	yes		Egill_067A	TR82995
Egill_069	wild	Cicer reticulatum		Greenhouse	Diyarbakir	Turkey	38.2743	40.0646	986	mountain slope-field side or border	yes; 10X	yes		Egill_069
Egill_071	wild	Cicer reticulatum		Greenhouse	Diyarbakir	Turkey	38.2745	40.0646	988.3	mountain slope-field side or border		yes		Egill_071	TR82996
Egill_072	wild	Cicer reticulatum		Greenhouse	Diyarbakir	Turkey	38.2746	40.0645	986.968	mountain slope-field side or border	yes; 10X	yes		Egill_072	TR82997		49941
Egill_074	wild	Cicer reticulatum		Greenhouse	Diyarbakir	Turkey	38.2746	40.0645	989.002	mountain slope-field side or border	yes; 10X	yes		Egill_074	TR82999	W6_51031	49945
Egill_075	wild	Cicer reticulatum		Greenhouse	Diyarbakir	Turkey	38.2744	40.0644	985.771	mountain slope-field side or border	yes; 10X	yes		Egill_075	TR83000	W6_51032	49947
Egill_077	wild	Cicer reticulatum		Greenhouse	Diyarbakir	Turkey	38.2743	40.0644	986.741	mountain slope-field side or border		yes		Egill_077	TR83002
Kalkan_061	wild	Cicer reticulatum		Greenhouse	Diyarbakir	Turkey	38.1615	40.0855	840.481	mountain slope-field side or border	yes; 10X	yes		Kalkan_061	TR83003	W6_51033	49949
Kalkan_062	wild	Cicer reticulatum		Greenhouse	Diyarbakir	Turkey	38.1615	40.0855	839.677	mountain slope-field side or border		yes		Kalkan_062	TR83004
Kalkan_063	wild	Cicer reticulatum		Greenhouse	Diyarbakir	Turkey	38.1615	40.0855	840	mountain slope-field side or border		yes		Kalkan_063 (Harran University)
Kalkan_065	wild	Cicer reticulatum		Greenhouse	Diyarbakir	Turkey	38.1611	40.086	853.119	mountain slope-field side or border	yes; 10X	yes		Kalkan_065	TR83006	W6_51035
Kalkan_067	wild	Cicer reticulatum		Greenhouse	Diyarbakir	Turkey	38.162	40.086	860.867	mountain slope-field side or border	yes; 10X	yes		Kalkan_067	TR83008		49957
Kalkan_069	wild	Cicer reticulatum		Greenhouse	Diyarbakir	Turkey	38.1618	40.0854	855	mountain slope-field side or border	yes; 10X	yes		Kalkan_069
Kalkan_070	wild	Cicer reticulatum		Greenhouse	Diyarbakir	Turkey	38.1618	40.0854	855.075	mountain slope-field side or border	yes; 10X	yes		Kalkan_070	TR83009		49959
Kalkan_072	wild	Cicer reticulatum		Greenhouse	Diyarbakir	Turkey	38.1616	40.0854	853.683	mountain slope-field side or border		yes		Kalkan_072	TR83010
Kalkan_073	wild	Cicer reticulatum		Greenhouse	Diyarbakir	Turkey	38.1616	40.0854	854	mountain slope-field side or border		yes		Kalkan_073 (Harran University)
Kalkan_074	wild	Cicer reticulatum		Greenhouse	Diyarbakir	Turkey	38.1616	40.0854	854.242	mountain slope-field side or border	yes; 10X	yes		Kalkan_074	TR83011	W6_51037	49961
Kalkan_075	wild	Cicer reticulatum		Greenhouse	Diyarbakir	Turkey	38.1612	40.0851	843.597	mountain slope-field side or border	yes; 10X	yes		Kalkan_075	TR83012
Kalkan_081	wild	Cicer reticulatum		Greenhouse	Diyarbakir	Turkey	38.1612	40.0851	844	mountain slope-field side or border		yes		Kalkan_081 (Harran University)
Kalkan_082	wild	Cicer reticulatum		Greenhouse	Diyarbakir	Turkey	38.1618	40.0854	859.978	mountain slope-field side or border		yes		Kalkan_082	TR83013
Kayatape_061	wild	Cicer reticulatum		Greenhouse	Mardin	Turkey	37.5188	40.9383	1083.17	mountain slope-field side or border	yes; 10X	yes		Kayatape_061	TR83059	W6_51063	49965
Kayatape_062	wild	Cicer reticulatum		Greenhouse	Mardin	Turkey	37.5188	40.9383	1083	mountain slope-field side or border		yes		Kayatape_062 (Harran University)
Kayatape_063	wild	Cicer reticulatum		Greenhouse	Mardin	Turkey	37.5188	40.9382	1083.87	mountain slope-field side or border	yes; 10X	yes		Kayatape_063	TR83060	W6_51064	49967
Kayatape_064	wild	Cicer reticulatum		Greenhouse	Mardin	Turkey	37.5192	40.9382	1085.16	mountain slope-field side or border	yes; 10X	yes		Kayatape_064	TR83061	W6_51065	49969
Kayatape_065	wild	Cicer reticulatum		Greenhouse	Mardin	Turkey	37.5192	40.9382	1085.96	mountain slope-field side or border		yes		Kayatape_065	TR83062
Kayatape_066	wild	Cicer reticulatum		Greenhouse	Mardin	Turkey	37.5192	40.9382	1084.92	mountain slope-field side or border	yes; 10X	yes		Kayatape_066	TR83063	W6_51066	49971
Kayatape_067	wild	Cicer reticulatum		Greenhouse	Mardin	Turkey	37.5192	40.9382	1085.6	mountain slope-field side or border		yes		Kayatape_067	TR83064
Kayatape_069	wild	Cicer reticulatum		Greenhouse	Mardin	Turkey	37.5192	40.9382	1085.86	mountain slope-field side or border		yes		Kayatape_069	TR83065
Kayatape_070	wild	Cicer reticulatum		Greenhouse	Mardin	Turkey	37.5194	40.938	1084.78	mountain slope-field side or border	yes; 10X	yes		Kayatape_070	TR83066	W6_51067	49973
Kayatape_071	wild	Cicer reticulatum		Greenhouse	Mardin	Turkey	37.5188	40.9383	1082.85	mountain slope-field side or border		yes		Kayatape_071	TR83067
Kayatape_075	wild	Cicer reticulatum		Greenhouse	Mardin	Turkey	37.5188	40.9383	1083	mountain slope-field side or border		yes		Kayatape_075 (Harran University)
Kayatape_079	wild	Cicer reticulatum		Greenhouse	Mardin	Turkey	37.5191	40.9383	1086	mountain slope-field side or border		yes		Kayatape_079 (Harran University)
Kayatape_080	wild	Cicer reticulatum		Greenhouse	Mardin	Turkey	37.5194	40.9381	1085.24	mountain slope-field side or border	yes; 10X	yes		Kayatape_080	TR83069	W6_51069	49977
Kesentaş_061	wild	Cicer reticulatum		Greenhouse	Diyarbakir	Turkey	38.2041	39.6068	877	mountain slope-field side or border	yes; 10X	yes		Kesentaş_061 (Harran University)
Kesentaş_063	wild	Cicer reticulatum		Greenhouse	Diyarbakir	Turkey	38.2041	39.6068	878	mountain slope-field side or border		yes		Kesentaş_063 (Harran University)
Kesentaş_064	wild	Cicer reticulatum		Greenhouse	Diyarbakir	Turkey	38.2041	39.6068	878	mountain slope-field side or border		yes		Kesentaş_064	TR83015
Kesentaş_065	wild	Cicer reticulatum		Greenhouse	Diyarbakir	Turkey	38.2041	39.6068	877.741	mountain slope-field side or border	yes; 10X	yes		Kesentaş_065	TR83016	W6_51038	49981
Kesentaş_066	wild	Cicer reticulatum		Greenhouse	Diyarbakir	Turkey	38.2041	39.6068	877.93	mountain slope-field side or border	yes; 10X	yes		Kesentaş_066	TR83017	W6_51039	49983
Kesentaş_067	wild	Cicer reticulatum		Greenhouse	Diyarbakir	Turkey	38.2041	39.6068	878.796	mountain slope-field side or border	yes; 10X	yes		Kesentaş_067	TR83018	W6_51040	49985
Kesentaş_071	wild	Cicer reticulatum		Greenhouse	Diyarbakir	Turkey	38.2039	39.6068	885.78	mountain slope-field side or border	yes; 10X	yes		Kesentaş_071	TR83019	W6_51041	49987
Kesentaş_072	wild	Cicer reticulatum		Greenhouse	Diyarbakir	Turkey	38.2039	39.6069	885.563	mountain slope-field side or border	yes; 10X	yes		Kesentaş_072	TR83020	W6_51042	49989
Kesentaş_073	wild	Cicer reticulatum		Greenhouse	Diyarbakir	Turkey	38.2039	39.6068	887.194	mountain slope-field side or border	yes; 10X	yes	Reciprocal transplant	Kesentaş_073	TR83021	W6_51043	49991
Kesentaş_074	wild	Cicer reticulatum		Greenhouse	Diyarbakir	Turkey	38.2039	39.6067	888.286	mountain slope-field side or border	yes; 10X	yes	Reciprocal transplant	Kesentaş_074	TR83022	W6_51044
Kesentaş_076	wild	Cicer reticulatum		Greenhouse	Diyarbakir	Turkey	38.2039	39.6067	891	mountain slope-field side or border		yes		Kesentaş_076 (Harran University)
Kesentaş_077	wild	Cicer reticulatum		Greenhouse	Diyarbakir	Turkey	38.2038	39.6067	889.516	mountain slope-field side or border	yes; 10X	yes		Kesentaş_077	TR83024	W6_51046	49997
Kesentaş_101	wild	Cicer reticulatum		Greenhouse	Diyarbakir	Turkey	38.2042	39.6067	866.91	mountain slope-field side or border	yes; 10X	yes	Reciprocal transplant	Kesentaş_101	TR83025		49999
Kesentaş_103	wild	Cicer reticulatum		Greenhouse	Diyarbakir	Turkey	38.2041	39.6068	870.209	mountain slope-field side or border		yes		Kesentaş_103	TR83026
Kesentaş_104	wild	Cicer reticulatum		Greenhouse	Diyarbakir	Turkey	38.2041	39.6068	870.329	mountain slope-field side or border	yes; 10X	yes		Kesentaş_104	TR83027	W6_51047	50001
Kesentaş_106	wild	Cicer reticulatum		Greenhouse	Diyarbakir	Turkey	38.2041	39.6068	871.612	mountain slope-field side or border		yes		Kesentaş_106	TR83028
Kesentaş_107	wild	Cicer reticulatum		Greenhouse	Diyarbakir	Turkey	38.2039	39.6068	886	mountain slope-field side or border		yes		Kesentaş_107 (Harran University)
Oyali_071	wild	Cicer reticulatum		Greenhouse	Adiyaman	Turkey				mountain slope-field side or border				Oyali_071	TR83148	W6_51124
Oyali_072	wild	Cicer reticulatum		Greenhouse	Adiyaman	Turkey	37.7341	37.8032	918	mountain slope-field side or border		yes		Oyali_072 (Harran University)
Oyali_073	wild	Cicer reticulatum		Greenhouse	Adiyaman	Turkey	37.7337	37.803	931.91	mountain slope-field side or border	yes; 10X	yes		Oyali_073	TR83150	W6_51126	50005
Oyali_074	wild	Cicer reticulatum		Greenhouse	Adiyaman	Turkey	37.7337	37.803	931.273	mountain slope-field side or border	yes; 10X	yes		Oyali_074	TR83152	W6_51128
Oyali_076	wild	Cicer reticulatum		Greenhouse	Adiyaman	Turkey	37.7333	37.8025	931.165	mountain slope-field side or border	yes; 10X	yes		Oyali_076	TR83154	W6_51130	50007
Oyali_080	wild	Cicer reticulatum		Greenhouse	Adiyaman	Turkey	37.7327	37.8029	942.43	mountain slope-field side or border		yes		Oyali_080	TR83156
Oyali_081	wild	Cicer reticulatum		Greenhouse	Adiyaman	Turkey	37.7328	37.803	941.131	mountain slope-field side or border	yes; 10X	yes		Oyali_081	TR83158	W6_51132
Oyali_082	wild	Cicer reticulatum		Greenhouse	Adiyaman	Turkey	37.7328	37.803	941.667	mountain slope-field side or border		yes		Oyali_082	TR83160
Oyali_083	wild	Cicer reticulatum		Greenhouse	Adiyaman	Turkey	37.7328	37.803	942	mountain slope-field side or border		yes		Oyali_083 (Harran University)
Oyali_085	wild	Cicer reticulatum		Greenhouse	Adiyaman	Turkey	37.7329	37.8029	938.894	mountain slope-field side or border	yes; 10X	yes	Reciprocal transplant	Oyali_085	TR83164	W6_51135
Oyali_100	wild	Cicer reticulatum		Greenhouse	Adiyaman	Turkey	37.7329	37.8028	933.662	mountain slope-field side or border	yes; 10X	yes	Reciprocal transplant	Oyali_100	TR83166	W6_51137	50015
Oyali_101	wild	Cicer reticulatum		Greenhouse	Adiyaman	Turkey	37.7328	37.803	937.544	mountain slope-field side or border	yes; 10X	yes		Oyali_101	TR83168	W6_51139
Oyali_102	wild	Cicer reticulatum		Greenhouse	Adiyaman	Turkey	37.7328	37.8029	938.067	mountain slope-field side or border		yes		Oyali_102	TR83170
Oyali_103	wild	Cicer reticulatum		Greenhouse	Adiyaman	Turkey	37.734	37.8029	919.184	mountain slope-field side or border		yes		Oyali_103	TR83172
Oyali_104	wild	Cicer reticulatum		Greenhouse	Adiyaman	Turkey	37.734	37.803	920.484	mountain slope-field side or border	yes; 10X	yes		Oyali_104	TR83174	W6_51143	50019
Oyali_105	wild	Cicer reticulatum		Greenhouse	Adiyaman	Turkey	37.734	37.803	920.364	mountain slope-field side or border	yes; 10X	yes		Oyali_105	TR83175	W6_51144	50021
Oyali_106	wild	Cicer reticulatum		Greenhouse	Adiyaman	Turkey	37.734	37.803	920	mountain slope-field side or border		yes		Oyali_106 (Harran University)
Oyali_107	wild	Cicer reticulatum		Greenhouse	Adiyaman	Turkey	37.734	37.803	919.999	mountain slope-field side or border	yes; 10X	yes		Oyali_107	TR83176	W6_51145	50023
Oyali_108	wild	Cicer reticulatum		Greenhouse	Adiyaman	Turkey	37.734	37.803	920	mountain slope-field side or border		yes
Oyali_110	wild	Cicer reticulatum		Greenhouse	Adiyaman	Turkey	37.7338	37.803	927.951	mountain slope-field side or border	yes; 10X	yes		Oyali_110	TR83177
Oyali_112	wild	Cicer reticulatum		Greenhouse	Adiyaman	Turkey	37.7338	37.8029	928.498	mountain slope-field side or border	yes; 10X	yes		Oyali_112	TR83178
PI489777	wild	Cicer reticulatum		Greenhouse								yes				PI489777
PI489778	wild	Cicer reticulatum		Greenhouse								yes				PI489778
PI510655	wild	Cicer reticulatum		Greenhouse								yes				PI510655
PI510656	wild	Cicer reticulatum		Greenhouse								yes				PI510656
PI572537	wild	Cicer reticulatum		Greenhouse								yes				PI572537
PI592504	wild	Cicer reticulatum		Greenhouse								yes				PI592504
PI599042	wild	Cicer reticulatum		Greenhouse								yes				PI599042
PI599044	wild	Cicer reticulatum		Greenhouse								yes				PI599044
PI599050	wild	Cicer reticulatum		Greenhouse								yes				PI599050
PI599072	wild	Cicer reticulatum		Greenhouse								yes				PI599072
PI599092	wild	Cicer reticulatum		Greenhouse								yes				PI599092
Sarikaya_061	wild	Cicer reticulatum		Greenhouse	Mardin	Turkey	37.5472	41.0203	1005.1	mountain slope-field side or border	yes; 10X	yes	Reciprocal transplant	Sarikaya_061	TR83071	W6_51070	50025
Sarikaya_063	wild	Cicer reticulatum		Greenhouse	Mardin	Turkey	37.5472	41.0203	1005.18	mountain slope-field side or border		yes		Sarikaya_063	TR83072
Sarikaya_064	wild	Cicer reticulatum		Greenhouse	Mardin	Turkey	37.5473	41.0203	1004.84	mountain slope-field side or border	yes; 10X	yes		Sarikaya_064	TR83073	W6_51071	50027
Sarikaya_065	wild	Cicer reticulatum		Greenhouse	Mardin	Turkey	37.5472	41.0202	1003.67	mountain slope-field side or border	yes; 10X	yes		Sarikaya_065	TR83074	W6_51072	50029
Sarikaya_066	wild	Cicer reticulatum		Greenhouse	Mardin	Turkey	37.5472	41.0201	1003.22	mountain slope-field side or border	yes; 10X	yes	Reciprocal transplant	Sarikaya_066	TR83075	W6_51073	50031
Sarikaya_072	wild	Cicer reticulatum		Greenhouse	Mardin	Turkey	37.5472	41.0203	1003.82	mountain slope-field side or border		yes		Sarikaya_072	TR83077
Sarikaya_073	wild	Cicer reticulatum		Greenhouse	Mardin	Turkey	37.5473	41.0203	1004.2	mountain slope-field side or border	yes; 10X	yes		Sarikaya_073	TR83078	W6_51075	50035
Sarikaya_074	wild	Cicer reticulatum		Greenhouse	Mardin	Turkey	37.5473	41.0201	1002.48	mountain slope-field side or border	yes; 10X	yes		Sarikaya_074	TR83079	W6_51076	50037
Sarikaya_077	wild	Cicer reticulatum		Greenhouse	Mardin	Turkey	37.5472	41.0201	996.802	mountain slope-field side or border	yes; 10X	yes		Sarikaya_077	TR83080	W6_51077	50039
Sarikaya_078	wild	Cicer reticulatum		Greenhouse	Mardin	Turkey	37.5473	41.0201	1002.42	mountain slope-field side or border	yes; 10X	yes		Sarikaya_078	TR83081		50041
Sarikaya_080	wild	Cicer reticulatum		Greenhouse	Mardin	Turkey	37.5472	41.0201	1003.01	mountain slope-field side or border	yes; 10X	yes	Reciprocal transplant	Sarikaya_080	TR83082	W6_51078	50043
Savur_071	wild	Cicer reticulatum		Greenhouse	Mardin	Turkey	37.5465	40.9078	916.206	mountain slope-field side or border	yes; 10X	yes		Savur_071
Savur_080	wild	Cicer reticulatum		Greenhouse	Mardin	Turkey	37.5467	40.9077	909.226	mountain slope-field side or border		yes		Savur_080	TR83085
Şırnak_061	wild	Cicer reticulatum		Greenhouse	Şırnakk	Turkey	37.5433	42.4546	1658.83	mountain slope-field side or border	yes; 10X	yes		Şırnak_061	TR83198	W6_51160	50049
Şırnak_062	wild	Cicer reticulatum		Greenhouse	Şırnakk	Turkey	37.5433	42.4546	1659	mountain slope-field side or border	yes; 10X	yes		Şırnak_062
Şırnak_063	wild	Cicer reticulatum		Greenhouse	Şırnakk	Turkey	37.5433	42.4546	1660.33	mountain slope-field side or border	yes; 10X	yes		Şırnak_063	TR83199	W6_51161	50051
Şırnak_064A	wild	Cicer reticulatum		Greenhouse	Şırnakk	Turkey	37.5434	42.4546	1661	mountain slope-field side or border	yes; 10X	yes		Şırnak_064A	TR83200 (accession 64)	W6_51162 (accession 64)	50053
Şırnak_066	wild	Cicer reticulatum		Greenhouse	Şırnakk	Turkey	37.5437	42.454	1689.98	mountain slope-field side or border		yes		Şırnak_066	TR83201	W6_51163
Şırnak_067	wild	Cicer reticulatum		Greenhouse	Şırnakk	Turkey	37.5437	42.454	1691.12	mountain slope-field side or border	yes; 10X	yes		Şırnak_067	TR83202	W6_51164
Şırnak_069	wild	Cicer reticulatum		Greenhouse	Şırnakk	Turkey	37.5437	42.454	1691.44	mountain slope-field side or border	yes; 10X	yes		Şırnak_069	TR83203	W6_51165
Şırnak_070	wild	Cicer reticulatum		Greenhouse	Şırnakk	Turkey	37.5437	42.4539	1693.48	mountain slope-field side or border	yes; 10X	yes		Şırnak_070	TR83204	W6_51166	50061
Şırnak_071A	wild	Cicer reticulatum		Greenhouse	Şırnakk	Turkey	37.5437	42.454	1692	mountain slope-field side or border	yes; 10X	yes		Şırnak_071A	TR83205 (accession 71B)	W6_51167 (accession 71B)	50063
Şırnak_081	wild	Cicer reticulatum		Greenhouse	Şırnakk	Turkey	37.5436	42.454	1689	mountain slope-field side or border	yes; 10X	yes		Şırnak_081	TR83206 (accession 081B)	W6_51168 (accession 081B)	50065
Şırnak_082	wild	Cicer reticulatum		Greenhouse	Şırnakk	Turkey	37.5437	42.4539	1691.25	mountain slope-field side or border	yes; 10X	yes		Şırnak_082	TR83207	W6_51169	50067
Şırnak_083	wild	Cicer reticulatum		Greenhouse	Şırnakk	Turkey	37.5437	42.4539	1692.82	mountain slope-field side or border	yes; 10X	yes		Şırnak_083	TR83208	W6_51170	50069
Şırnak_084	wild	Cicer reticulatum		Greenhouse	Şırnakk	Turkey	37.5437	42.4539	1695.11	mountain slope-field side or border	yes; 10X	yes		Şırnak_084	TR83209	W6_51171	50071
Şırnak_085	wild	Cicer reticulatum		Greenhouse	Şırnakk	Turkey	37.5437	42.4539	1695.42	mountain slope-field side or border	yes; 10X	yes		Şırnak_085	TR83210	W6_51172	50073
Şırnak_087	wild	Cicer reticulatum		Greenhouse	Şırnakk	Turkey	37.5436	42.4539	1695.25	mountain slope-field side or border	yes; 10X	yes		Şırnak_087	TR83211	W6_51173	50075
Şırnak_088	wild	Cicer reticulatum		Greenhouse	Şırnakk	Turkey	37.5436	42.4539	1696.64	mountain slope-field side or border	yes; 10X	yes		Şırnak_088	TR83212	W6_51174
Şırnak_089	wild	Cicer reticulatum		Greenhouse	Şırnakk	Turkey	37.5436	42.4539	1697	mountain slope-field side or border	yes; 10X	yes		Şırnak_089	TR83213 (accession 89B)	W6_51175 (accession 89B)
Şırnak_090	wild	Cicer reticulatum		Greenhouse	Şırnakk	Turkey	37.5436	42.4539	1694.46	mountain slope-field side or border	yes; 10X	yes		Şırnak_090	TR83214	W6_51176
Şırnak_101	wild	Cicer reticulatum		Greenhouse	Şırnakk	Turkey	37.5436	42.454	1688.39	mountain slope-field side or border	yes; 10X	yes		Şırnak_101	TR83215	W6_51177
Şırnak_103	wild	Cicer reticulatum		Greenhouse	Şırnakk	Turkey	37.5436	42.454	1688.28	mountain slope-field side or border	yes; 10X	yes		Şırnak_103	TR83216	W6_51178
Şırnak_104	wild	Cicer reticulatum		Greenhouse	Şırnakk	Turkey	37.5436	42.454	1688	mountain slope-field side or border	yes; 10X	yes		Şırnak_104	TR83217	W6_51179	50087
Şırnak_105	wild	Cicer reticulatum		Greenhouse	Şırnakk	Turkey	37.5436	42.454	1690.71	mountain slope-field side or border	yes; 10X	yes		Şırnak_105	TR83218	W6_51180	50089
Şırnak_110	wild	Cicer reticulatum		Greenhouse	Şırnakk	Turkey	37.5436	42.4539	1695.43	mountain slope-field side or border	yes; 10X	yes		Şırnak_110	TR83219	W6_51181
Şırnak_111A	wild	Cicer reticulatum		Greenhouse	Şırnakk	Turkey	37.5436	42.454	1667.54	mountain slope-field side or border	yes; 10X	yes		Şırnak_111A	TR83220	W6_51182	50093
AdiyD_001	cultivated	Cicer arietinum		Field	Adiyaman	Turkey				Adiyaman farm cultivated Desi plant 01		yes
Sur1D_015	cultivated	Cicer arietinum		Field		Turkey				Suruk farm1 cultivated Desi plant 15		yes
Sur1K_003	cultivated	Cicer arietinum		Field		Turkey				Suruk farm1 cultivated Kabuli plant 03		yes
Sur2D_003	cultivated	Cicer arietinum		Field		Turkey				Suruk farm2 cultivated Desi plant 03		yes
Sur3D_007	cultivated	Cicer arietinum		Field		Turkey				Suruk farm3 cultivated Desi plant 07		yes
Yenil_N3	cultivated	Cicer arietinum		Field		Turkey				Yenilmiz farm cultivated plant 03		yes
Dargecit_004	wild	Cicer bijugum		Field	Mardin	Turkey	37.5319	41.7272	854	mountain slope-field side or border		yes
Dargecit_005	wild	Cicer bijugum		Field	Mardin	Turkey	37.5319	41.7272	857	mountain slope-field side or border		yes
Kilavuz_002A	wild	Cicer bijugum		Field		Turkey	37.4629	41.8093	860			yes
Kilavuz_006A	wild	Cicer bijugum		Field		Turkey	37.4629	41.8095	860			yes
Kilavuz_008A	wild	Cicer bijugum		Field		Turkey	37.4629	41.8096	859			yes
Kilavuz_017A	wild	Cicer bijugum		Field		Turkey	37.4628	41.8099	860			yes
Kilavuz_018A	wild	Cicer bijugum		Field		Turkey	37.4628	41.8099	860			yes
Kilavuz_019A	wild	Cicer bijugum		Field		Turkey	37.4628	41.81	861			yes
Kilavuz_020A	wild	Cicer bijugum		Field		Turkey	37.4628	41.81	859			yes
Kilavuz_021A	wild	Cicer bijugum		Field		Turkey	37.4628	41.81	861			yes
Kilavuz_022A	wild	Cicer bijugum		Field		Turkey	37.4628	41.8101	861			yes
Kilavuz_023A	wild	Cicer bijugum		Field		Turkey	37.4628	41.8101	861			yes
Kilavuz_024A	wild	Cicer bijugum		Field		Turkey	37.4628	41.8101	861			yes
Kilavuz_025A	wild	Cicer bijugum		Field		Turkey	37.4628	41.8102	861			yes
Kilavuz_026A	wild	Cicer bijugum		Field		Turkey	37.4628	41.8102	861			yes
Kilavuz_028A	wild	Cicer bijugum		Field		Turkey	37.4628	41.8102	862			yes
Kilavuz_029A	wild	Cicer bijugum		Field		Turkey	37.4628	41.8102	862			yes
Kilavuz_031A	wild	Cicer bijugum		Field		Turkey	37.4628	41.8103	862			yes
Kilavuz_032A	wild	Cicer bijugum		Field		Turkey	37.4628	41.8103	862			yes
Kilavuz_033A	wild	Cicer bijugum		Field		Turkey	37.4628	41.8103	862			yes
Kilavuz_034A	wild	Cicer bijugum		Field		Turkey	37.4628	41.8104	862			yes
Kilavuz_035A	wild	Cicer bijugum		Field		Turkey	37.4628	41.8104	863			yes
Kilavuz_036A	wild	Cicer bijugum		Field		Turkey	37.4628	41.8104	863			yes
Kilavuz_037A	wild	Cicer bijugum		Field		Turkey	37.4628	41.8105	863			yes
Kilavuz_038A	wild	Cicer bijugum		Field		Turkey	37.4628	41.8105	860			yes
Kilavuz_039A	wild	Cicer bijugum		Field		Turkey	37.4628	41.8105	867			yes
Kilavuz_040A	wild	Cicer bijugum		Field		Turkey	37.4628	41.8105	863			yes
Kilavuz_041A	wild	Cicer bijugum		Field		Turkey	37.4628	41.8107	864			yes
Kilavuz_043A	wild	Cicer bijugum		Field		Turkey	37.4627	41.8108	865			yes
Kilavuz_044A	wild	Cicer bijugum		Field		Turkey	37.4626	41.811	866			yes
Kilavuz_045A	wild	Cicer bijugum		Field		Turkey	37.4626	41.8111	870			yes
Kilavuz_046A	wild	Cicer bijugum		Field		Turkey	37.4627	41.8129	872			yes
Kilavuz_048A	wild	Cicer bijugum		Field		Turkey	37.4627	41.8129	872			yes
Kilavuz_049A	wild	Cicer bijugum		Field		Turkey	37.4627	41.8129	872			yes
Kilavuz_050A	wild	Cicer bijugum		Field		Turkey	37.4627	41.8129	873			yes
Cermik_003	wild	Cicer echinospermum		Field	Diyarbakir	Turkey	38.0536	39.4218	776	mountain slope-field side or border		yes
Cermik_004	wild	Cicer echinospermum		Field	Diyarbakir	Turkey	38.0536	39.4218	775	mountain slope-field side or border		yes
Cermik_005	wild	Cicer echinospermum		Field	Diyarbakir	Turkey	38.0536	39.4218	775	mountain slope-field side or border		yes
Cermik_006	wild	Cicer echinospermum		Field	Diyarbakir	Turkey	38.0536	39.4218	776	mountain slope-field side or border		yes
Cermik_007	wild	Cicer echinospermum		Field	Diyarbakir	Turkey	38.0535	39.4218	777	mountain slope-field side or border		yes
Cermik_008	wild	Cicer echinospermum		Field	Diyarbakir	Turkey	38.0535	39.4218	777	mountain slope-field side or border		yes
Cermik_009	wild	Cicer echinospermum		Field	Diyarbakir	Turkey	38.0535	39.4218	778	mountain slope-field side or border		yes
Cermik_011	wild	Cicer echinospermum		Field	Diyarbakir	Turkey	38.0536	39.4218	776	mountain slope-field side or border		yes
Cermik_012	wild	Cicer echinospermum		Field	Diyarbakir	Turkey	38.0537	39.4221	776	mountain slope-field side or border		yes
Cermik_013	wild	Cicer echinospermum		Field	Diyarbakir	Turkey	38.0543	39.422	780	mountain slope-field side or border		yes
Cermik_014	wild	Cicer echinospermum		Field	Diyarbakir	Turkey	38.0543	39.422	780	mountain slope-field side or border		yes
Cermik_015	wild	Cicer echinospermum		Field	Diyarbakir	Turkey	38.0542	39.4226	783	mountain slope-field side or border		yes
Cermik_016	wild	Cicer echinospermum		Field	Diyarbakir	Turkey	38.0541	39.4226	783	mountain slope-field side or border		yes
Cermik_017	wild	Cicer echinospermum		Field	Diyarbakir	Turkey	38.0541	39.4226	782	mountain slope-field side or border		yes
Cermik_018	wild	Cicer echinospermum		Field	Diyarbakir	Turkey	38.0541	39.4226	782	mountain slope-field side or border		yes
Cermik_019	wild	Cicer echinospermum		Field	Diyarbakir	Turkey	38.0541	39.4225	782	mountain slope-field side or border		yes
Cermik_020	wild	Cicer echinospermum		Field	Diyarbakir	Turkey	38.0541	39.4226	780	mountain slope-field side or border		yes
Cermik_021	wild	Cicer echinospermum		Field	Diyarbakir	Turkey	38.0541	39.4225	782	mountain slope-field side or border		yes
Cermik_022	wild	Cicer echinospermum		Field	Diyarbakir	Turkey	38.0542	39.4228	779	mountain slope-field side or border		yes
Cermik_023	wild	Cicer echinospermum		Field	Diyarbakir	Turkey	38.0542	39.4228	779	mountain slope-field side or border		yes
Cermik_024	wild	Cicer echinospermum		Field	Diyarbakir	Turkey	38.0536	39.4218	775	mountain slope-field side or border		yes
Cermik_025	wild	Cicer echinospermum		Field	Diyarbakir	Turkey	38.0536	39.4218	775	mountain slope-field side or border		yes
Cermik_026A	wild	Cicer echinospermum		Field	Diyarbakir	Turkey	38.0535	39.4218	775	mountain slope-field side or border		yes
Cermik_027	wild	Cicer echinospermum		Field	Diyarbakir	Turkey	38.0535	39.4218	774	mountain slope-field side or border		yes
Cermik_028	wild	Cicer echinospermum		Field	Diyarbakir	Turkey	38.0535	39.4218	773	mountain slope-field side or border		yes
Cermik_029	wild	Cicer echinospermum		Field	Diyarbakir	Turkey	38.0535	39.4218	773	mountain slope-field side or border		yes
Cermik_030	wild	Cicer echinospermum		Field	Diyarbakir	Turkey	38.0536	39.4217	771	mountain slope-field side or border		yes
Destek_AJ01	wild	Cicer echinospermum		Field	Sanliurfa	Turkey	37.7795	39.1718	736	mountain slope-field side or border		yes
Destek_AJ02	wild	Cicer echinospermum		Field	Sanliurfa	Turkey	37.7795	39.1718	735	mountain slope-field side or border		yes
Destek_AJ03	wild	Cicer echinospermum		Field	Sanliurfa	Turkey	37.7795	39.1717	740	mountain slope-field side or border		yes
Destek_AJ05	wild	Cicer echinospermum		Field	Sanliurfa	Turkey	37.7794	39.1717	736	mountain slope-field side or border		yes
Destek_AJ06	wild	Cicer echinospermum		Field	Sanliurfa	Turkey	37.7794	39.1717	734	mountain slope-field side or border		yes
Destek_AJ07	wild	Cicer echinospermum		Field	Sanliurfa	Turkey	37.7793	39.1715	735	mountain slope-field side or border		yes
Destek_AJ09	wild	Cicer echinospermum		Field	Sanliurfa	Turkey	37.7793	39.1714	735	mountain slope-field side or border		yes
Destek_AJ10	wild	Cicer echinospermum		Field	Sanliurfa	Turkey	37.7794	39.1713	734	mountain slope-field side or border		yes
Destek_AJ11	wild	Cicer echinospermum		Field	Sanliurfa	Turkey	37.7795	39.1715	740	mountain slope-field side or border		yes
Destek_AJ12	wild	Cicer echinospermum		Field	Sanliurfa	Turkey	37.7795	39.1715	739	mountain slope-field side or border		yes
Destek_AJ13	wild	Cicer echinospermum		Field	Sanliurfa	Turkey	37.7797	39.1711	746	mountain slope-field side or border		yes
Destek_DB01	wild	Cicer echinospermum		Field	Sanliurfa	Turkey	37.7796	39.1717	739	mountain slope-field side or border		yes
Destek_DB02	wild	Cicer echinospermum		Field	Sanliurfa	Turkey	37.7796	39.1718	735	mountain slope-field side or border		yes
Destek_DB03	wild	Cicer echinospermum		Field	Sanliurfa	Turkey	37.7796	39.1719	737	mountain slope-field side or border		yes
Destek_DB04	wild	Cicer echinospermum		Field	Sanliurfa	Turkey	37.7796	39.1719	737	mountain slope-field side or border		yes
Destek_DB05	wild	Cicer echinospermum		Field	Sanliurfa	Turkey	37.7796	39.1719	736	mountain slope-field side or border		yes
Destek_DB06	wild	Cicer echinospermum		Field	Sanliurfa	Turkey	37.7797	39.1719	736	mountain slope-field side or border		yes
Destek_DB07	wild	Cicer echinospermum		Field	Sanliurfa	Turkey	37.7797	39.1719	737	mountain slope-field side or border		yes
Destek_DB08	wild	Cicer echinospermum		Field	Sanliurfa	Turkey	37.7797	39.1718	738	mountain slope-field side or border		yes
Destek_DB09	wild	Cicer echinospermum		Field	Sanliurfa	Turkey	37.7798	39.1718	741	mountain slope-field side or border		yes
Destek_DB10	wild	Cicer echinospermum		Field	Sanliurfa	Turkey	37.7796	39.1716	741	mountain slope-field side or border		yes
Destek_DB11	wild	Cicer echinospermum		Field	Sanliurfa	Turkey	37.7797	39.1715	741	mountain slope-field side or border		yes
Destek_DB12	wild	Cicer echinospermum		Field	Sanliurfa	Turkey	37.7797	39.1715	742	mountain slope-field side or border		yes
Destek_DB13	wild	Cicer echinospermum		Field	Sanliurfa	Turkey	37.7797	39.1715	743	mountain slope-field side or border		yes
Destek_DB14	wild	Cicer echinospermum		Field	Sanliurfa	Turkey	37.7797	39.1715	743	mountain slope-field side or border		yes
Destek_DB15	wild	Cicer echinospermum		Field	Sanliurfa	Turkey	37.7797	39.1715	746	mountain slope-field side or border		yes
Destek_DB16	wild	Cicer echinospermum		Field	Sanliurfa	Turkey	37.7797	39.1715	744	mountain slope-field side or border		yes
Destek_DB17	wild	Cicer echinospermum		Field	Sanliurfa	Turkey	37.7797	39.1713	746	mountain slope-field side or border		yes
Destek_VE24	wild	Cicer echinospermum		Field	Sanliurfa	Turkey	37.7795	39.1715	741	mountain slope-field side or border		yes
Destek_VE25	wild	Cicer echinospermum		Field	Sanliurfa	Turkey	37.7794	39.171	737	mountain slope-field side or border		yes
Destek_VE26	wild	Cicer echinospermum		Field	Sanliurfa	Turkey	37.7795	39.1715	741	mountain slope-field side or border		yes
Destek_VE27	wild	Cicer echinospermum		Field	Sanliurfa	Turkey	37.7794	39.171	737	mountain slope-field side or border		yes
Destek_VE28	wild	Cicer echinospermum		Field	Sanliurfa	Turkey	37.7795	39.1715	741	mountain slope-field side or border		yes
Destek_VE29	wild	Cicer echinospermum		Field	Sanliurfa	Turkey	37.7794	39.171	737	mountain slope-field side or border		yes
Destek_VE30	wild	Cicer echinospermum		Field	Sanliurfa	Turkey	37.7795	39.1715	741	mountain slope-field side or border		yes
Destek_VE31	wild	Cicer echinospermum		Field	Sanliurfa	Turkey	37.7794	39.171	737	mountain slope-field side or border		yes
Destek_VE32	wild	Cicer echinospermum		Field	Sanliurfa	Turkey	37.7795	39.1715	741	mountain slope-field side or border		yes
Destek_VE33	wild	Cicer echinospermum		Field	Sanliurfa	Turkey	37.7794	39.171	737	mountain slope-field side or border		yes
Destek_VE34	wild	Cicer echinospermum		Field	Sanliurfa	Turkey	37.7795	39.1715	741	mountain slope-field side or border		yes
Destek_VE35	wild	Cicer echinospermum		Field	Sanliurfa	Turkey	37.7794	39.171	737	mountain slope-field side or border		yes
Destek_VE36	wild	Cicer echinospermum		Field	Sanliurfa	Turkey	37.7795	39.1715	741	mountain slope-field side or border		yes
Destek_VE37	wild	Cicer echinospermum		Field	Sanliurfa	Turkey	37.7794	39.171	737	mountain slope-field side or border		yes
Destek_VE38	wild	Cicer echinospermum		Field	Sanliurfa	Turkey	37.7795	39.1715	741	mountain slope-field side or border		yes
Destek_VE39	wild	Cicer echinospermum		Field	Sanliurfa	Turkey	37.7794	39.171	737	mountain slope-field side or border		yes
Günaşan_AK01	wild	Cicer echinospermum		Field	Diyarbakir	Turkey	38.0112	39.3745	853	mountain slope-field side or border		yes
Günaşan_AK02	wild	Cicer echinospermum		Field	Diyarbakir	Turkey	38.0112	39.3745	854	mountain slope-field side or border		yes
Günaşan_AK03	wild	Cicer echinospermum		Field	Diyarbakir	Turkey	38.0112	39.3745	856	mountain slope-field side or border		yes
Günaşan_AK04	wild	Cicer echinospermum		Field	Diyarbakir	Turkey	38.0112	39.3745	852	mountain slope-field side or border		yes
Günaşan_AK05	wild	Cicer echinospermum		Field	Diyarbakir	Turkey	38.0112	39.3745	853	mountain slope-field side or border		yes
Günaşan_AK06	wild	Cicer echinospermum		Field	Diyarbakir	Turkey	38.0112	39.3746	853	mountain slope-field side or border		yes
Günaşan_AK07	wild	Cicer echinospermum		Field	Diyarbakir	Turkey	38.0112	39.3746	853	mountain slope-field side or border		yes
Günaşan_AK08	wild	Cicer echinospermum		Field	Diyarbakir	Turkey	38.0112	39.3745	852	mountain slope-field side or border		yes
Günaşan_AK09	wild	Cicer echinospermum		Field	Diyarbakir	Turkey	38.0112	39.3748	848	mountain slope-field side or border		yes
Günaşan_AK10	wild	Cicer echinospermum		Field	Diyarbakir	Turkey	38.0112	39.3748	847	mountain slope-field side or border		yes
Günaşan_AK11	wild	Cicer echinospermum		Field	Diyarbakir	Turkey	38.0113	39.3748	846	mountain slope-field side or border		yes
Günaşan_AK14	wild	Cicer echinospermum		Field	Diyarbakir	Turkey	38.0114	39.3745	854	mountain slope-field side or border		yes
Günaşan_AK15	wild	Cicer echinospermum		Field	Diyarbakir	Turkey	38.0114	39.3745	852	mountain slope-field side or border		yes
Güvenli_DV35	wild	Cicer echinospermum		Field	Sanliurfa	Turkey	37.7418	39.239	732	mountain slope-field side or border		yes
Güvenli_DV36	wild	Cicer echinospermum		Field	Sanliurfa	Turkey	37.7418	39.239	732	mountain slope-field side or border		yes
Güvenli_DV37	wild	Cicer echinospermum		Field	Sanliurfa	Turkey	37.7418	39.239	733	mountain slope-field side or border		yes
Güvenli_DV38	wild	Cicer echinospermum		Field	Sanliurfa	Turkey	37.7418	39.239	732	mountain slope-field side or border		yes
Güvenli_EJ28	wild	Cicer echinospermum		Field	Sanliurfa	Turkey	37.7419	39.2393	735	mountain slope-field side or border		yes
Güvenli_EJ29	wild	Cicer echinospermum		Field	Sanliurfa	Turkey	37.7419	39.2393	735	mountain slope-field side or border		yes
Güvenli_EJ30	wild	Cicer echinospermum		Field	Sanliurfa	Turkey	37.7419	39.2393	734	mountain slope-field side or border		yes
Güvenli_EJ31	wild	Cicer echinospermum		Field	Sanliurfa	Turkey	37.7418	39.2393	734	mountain slope-field side or border		yes
Güvenli_EJ32	wild	Cicer echinospermum		Field	Sanliurfa	Turkey	37.7418	39.2393	734	mountain slope-field side or border		yes
Güvenli_EJ33	wild	Cicer echinospermum		Field	Sanliurfa	Turkey	37.7418	39.2393	734	mountain slope-field side or border		yes
Güvenli_EJ34	wild	Cicer echinospermum		Field	Sanliurfa	Turkey	37.7419	39.2392	733	mountain slope-field side or border		yes
Güvenli_EJ35	wild	Cicer echinospermum		Field	Sanliurfa	Turkey	37.7418	39.2392	733	mountain slope-field side or border		yes
Güvenli_EJ36	wild	Cicer echinospermum		Field	Sanliurfa	Turkey	37.7418	39.2392	733	mountain slope-field side or border		yes
Güvenli_EJ37	wild	Cicer echinospermum		Field	Sanliurfa	Turkey	37.7419	39.2392	735	mountain slope-field side or border		yes
Güvenli_EJ38	wild	Cicer echinospermum		Field	Sanliurfa	Turkey	37.7419	39.2392	732	mountain slope-field side or border		yes
Güvenli_EJ39	wild	Cicer echinospermum		Field	Sanliurfa	Turkey	37.7418	39.2392	731	mountain slope-field side or border		yes
Güvenli_EJ40	wild	Cicer echinospermum		Field	Sanliurfa	Turkey	37.7418	39.2392	732	mountain slope-field side or border		yes
Güvenli_EJ41	wild	Cicer echinospermum		Field	Sanliurfa	Turkey	37.7419	39.2392	733	mountain slope-field side or border		yes
Güvenli_EJ42	wild	Cicer echinospermum		Field	Sanliurfa	Turkey	37.7418	39.2392	734	mountain slope-field side or border		yes
Güvenli_EJ43	wild	Cicer echinospermum		Field	Sanliurfa	Turkey	37.7418	39.2392	733	mountain slope-field side or border		yes
Güvenli_EJ45	wild	Cicer echinospermum		Field	Sanliurfa	Turkey	37.7418	39.2392	731	mountain slope-field side or border		yes
Güvenli_EJ47	wild	Cicer echinospermum		Field	Sanliurfa	Turkey	37.7418	39.2392	733	mountain slope-field side or border		yes
Güvenli_EJ48	wild	Cicer echinospermum		Field	Sanliurfa	Turkey	37.7418	39.2391	731	mountain slope-field side or border		yes
Güvenli_EJ49	wild	Cicer echinospermum		Field	Sanliurfa	Turkey	37.7418	39.2391	731	mountain slope-field side or border		yes
Güvenli_VD32	wild	Cicer echinospermum		Field	Sanliurfa	Turkey	37.7418	39.2391	733	mountain slope-field side or border		yes
Güvenli_VD33	wild	Cicer echinospermum		Field	Sanliurfa	Turkey	37.7418	39.2391	733	mountain slope-field side or border		yes
Karabahce_CW40B	wild	Cicer echinospermum		Field	Sanliurfa	Turkey	37.8243	39.7629	1273	mountain slope-field side or border		yes
Karabahce_CW41	wild	Cicer echinospermum		Field	Sanliurfa	Turkey	37.8243	39.7629	1273	mountain slope-field side or border		yes
Karabahce_CW42	wild	Cicer echinospermum		Field	Sanliurfa	Turkey	37.8243	39.7628	1274	mountain slope-field side or border		yes
Karabahce_CW43	wild	Cicer echinospermum		Field	Sanliurfa	Turkey	37.8242	39.7628	1275	mountain slope-field side or border		yes
Karabahce_CW44	wild	Cicer echinospermum		Field	Sanliurfa	Turkey	37.8243	39.7628	1272	mountain slope-field side or border		yes
Karabahce_CW45	wild	Cicer echinospermum		Field	Sanliurfa	Turkey	37.8242	39.7628	1274	mountain slope-field side or border		yes
Karabahce_CW46	wild	Cicer echinospermum		Field	Sanliurfa	Turkey	37.8243	39.7628	1274	mountain slope-field side or border		yes
Karabahce_CW47	wild	Cicer echinospermum		Field	Sanliurfa	Turkey	37.8242	39.7628	1272	mountain slope-field side or border		yes
Karabahce_CW48	wild	Cicer echinospermum		Field	Sanliurfa	Turkey	37.8242	39.7628	1273	mountain slope-field side or border		yes
Karabahce_CW49	wild	Cicer echinospermum		Field	Sanliurfa	Turkey	37.8242	39.7625	1275	mountain slope-field side or border		yes
Karabahce_CW50	wild	Cicer echinospermum		Field	Sanliurfa	Turkey	37.8241	39.7628	1275	mountain slope-field side or border		yes
Karabahce_CW51	wild	Cicer echinospermum		Field	Sanliurfa	Turkey	37.823	39.7623	1285	mountain slope-field side or border		yes
Karabahce_CW53	wild	Cicer echinospermum		Field	Sanliurfa	Turkey	37.8228	39.762	1284	mountain slope-field side or border		yes
Karabahce_CW54	wild	Cicer echinospermum		Field	Sanliurfa	Turkey	37.8227	39.7619	1285	mountain slope-field side or border		yes
Karabahce_CW55	wild	Cicer echinospermum		Field	Sanliurfa	Turkey	37.8243	39.7629	1265	mountain slope-field side or border		yes
Karabahce_CW56	wild	Cicer echinospermum		Field	Sanliurfa	Turkey	37.8243	39.7629	1273	mountain slope-field side or border		yes
Karabahce_CW57	wild	Cicer echinospermum		Field	Sanliurfa	Turkey	37.8243	39.7629	1273	mountain slope-field side or border		yes
Karabahce_CW58	wild	Cicer echinospermum		Field	Sanliurfa	Turkey	37.8243	39.7628	1274	mountain slope-field side or border		yes
Karabahce_CW59	wild	Cicer echinospermum		Field	Sanliurfa	Turkey	37.8242	39.7628	1275	mountain slope-field side or border		yes
Karabahce_CW60	wild	Cicer echinospermum		Field	Sanliurfa	Turkey	37.8243	39.7628	1272	mountain slope-field side or border		yes
Karabahce_CW61	wild	Cicer echinospermum		Field	Sanliurfa	Turkey	37.8242	39.7628	1274	mountain slope-field side or border		yes
Karabahce_CW62	wild	Cicer echinospermum		Field	Sanliurfa	Turkey	37.8243	39.7628	1274	mountain slope-field side or border		yes
Karabahce_DV01	wild	Cicer echinospermum		Field	Sanliurfa	Turkey	37.8242	39.7628	1273	mountain slope-field side or border		yes
Karabahce_DV02	wild	Cicer echinospermum		Field	Sanliurfa	Turkey	37.8242	39.7625	1275	mountain slope-field side or border		yes
Karabahce_DV03	wild	Cicer echinospermum		Field	Sanliurfa	Turkey	37.8241	39.7628	1275	mountain slope-field side or border		yes
Karabahce_DV04	wild	Cicer echinospermum		Field	Sanliurfa	Turkey	37.823	39.7623	1285	mountain slope-field side or border		yes
Karabahce_DV05	wild	Cicer echinospermum		Field	Sanliurfa	Turkey	37.8228	39.762	1284	mountain slope-field side or border		yes
Karabahce_DV06	wild	Cicer echinospermum		Field	Sanliurfa	Turkey	37.8227	39.7619	1285	mountain slope-field side or border		yes
Karabahce_DV07	wild	Cicer echinospermum		Field	Sanliurfa	Turkey	37.8243	39.7629	1265	mountain slope-field side or border		yes
Karabahce_DV08	wild	Cicer echinospermum		Field	Sanliurfa	Turkey	37.8243	39.7629	1273	mountain slope-field side or border		yes
Karabahce_DV09	wild	Cicer echinospermum		Field	Sanliurfa	Turkey	37.8243	39.7629	1273	mountain slope-field side or border		yes
Karabahce_DV10	wild	Cicer echinospermum		Field	Sanliurfa	Turkey	37.8243	39.7628	1274	mountain slope-field side or border		yes
Karabahce_DV11	wild	Cicer echinospermum		Field	Sanliurfa	Turkey	37.8242	39.7628	1275	mountain slope-field side or border		yes
Karabahce_DV12	wild	Cicer echinospermum		Field	Sanliurfa	Turkey	37.8243	39.7628	1272	mountain slope-field side or border		yes
Karabahce_DV13	wild	Cicer echinospermum		Field	Sanliurfa	Turkey	37.8242	39.7628	1274	mountain slope-field side or border		yes
Karabahce_DV14	wild	Cicer echinospermum		Field	Sanliurfa	Turkey	37.8243	39.7628	1274	mountain slope-field side or border		yes
Karabahce_DV15	wild	Cicer echinospermum		Field	Sanliurfa	Turkey	37.8242	39.7628	1272	mountain slope-field side or border		yes
Karabahce_DV16	wild	Cicer echinospermum		Field	Sanliurfa	Turkey	37.8242	39.7628	1273	mountain slope-field side or border		yes
Karabahce_DV17	wild	Cicer echinospermum		Field	Sanliurfa	Turkey	37.8242	39.7625	1275	mountain slope-field side or border		yes
Karabahce_DV18	wild	Cicer echinospermum		Field	Sanliurfa	Turkey	37.8241	39.7628	1275	mountain slope-field side or border		yes
Karabahce_DV19	wild	Cicer echinospermum		Field	Sanliurfa	Turkey	37.823	39.7623	1285	mountain slope-field side or border		yes
Karabahce_DV20	wild	Cicer echinospermum		Field	Sanliurfa	Turkey	37.8228	39.762	1284	mountain slope-field side or border		yes
Karabahce_DV21	wild	Cicer echinospermum		Field	Sanliurfa	Turkey	37.8227	39.7619	1285	mountain slope-field side or border		yes
Karabahce_J01	wild	Cicer echinospermum		Field	Sanliurfa	Turkey	37.8243	39.7629	1265	mountain slope-field side or border		yes
Karabahce_J02	wild	Cicer echinospermum		Field	Sanliurfa	Turkey	37.8243	39.7629	1273	mountain slope-field side or border		yes
Karabahce_J03	wild	Cicer echinospermum		Field	Sanliurfa	Turkey	37.8243	39.7629	1273	mountain slope-field side or border		yes
Karabahce_J04	wild	Cicer echinospermum		Field	Sanliurfa	Turkey	37.8243	39.7628	1274	mountain slope-field side or border		yes
Karabahce_J05	wild	Cicer echinospermum		Field	Sanliurfa	Turkey	37.8242	39.7628	1275	mountain slope-field side or border		yes
Karabahce_J06	wild	Cicer echinospermum		Field	Sanliurfa	Turkey	37.8243	39.7628	1272	mountain slope-field side or border		yes
Karabahce_J07	wild	Cicer echinospermum		Field	Sanliurfa	Turkey	37.8242	39.7628	1274	mountain slope-field side or border		yes
Karabahce_J08	wild	Cicer echinospermum		Field	Sanliurfa	Turkey	37.8243	39.7628	1274	mountain slope-field side or border		yes
Karabahce_J09	wild	Cicer echinospermum		Field	Sanliurfa	Turkey	37.8242	39.7628	1272	mountain slope-field side or border		yes
Karabahce_J10	wild	Cicer echinospermum		Field	Sanliurfa	Turkey	37.8242	39.7628	1273	mountain slope-field side or border		yes
Karabahce_J11	wild	Cicer echinospermum		Field	Sanliurfa	Turkey	37.8242	39.7625	1275	mountain slope-field side or border		yes
Karabahce_J12	wild	Cicer echinospermum		Field	Sanliurfa	Turkey	37.8241	39.7628	1275	mountain slope-field side or border		yes
Karabahce_J13	wild	Cicer echinospermum		Field	Sanliurfa	Turkey	37.823	39.7623	1285	mountain slope-field side or border		yes
Karabahce_J14	wild	Cicer echinospermum		Field	Sanliurfa	Turkey	37.8228	39.762	1284	mountain slope-field side or border		yes
Karabahce_J15	wild	Cicer echinospermum		Field	Sanliurfa	Turkey	37.8227	39.7619	1285	mountain slope-field side or border		yes
Ortanca_DV01	wild	Cicer echinospermum		Field	Sanliurfa	Turkey	37.4725	39.5654	865	mountain slope-field side or border		yes
Ortanca_DV02	wild	Cicer echinospermum		Field	Sanliurfa	Turkey	37.4725	39.5654	865	mountain slope-field side or border		yes
Ortanca_DV03	wild	Cicer echinospermum		Field	Sanliurfa	Turkey	37.4725	39.5651	865	mountain slope-field side or border		yes
Ortanca_DV04	wild	Cicer echinospermum		Field	Sanliurfa	Turkey	37.4725	39.5644	863	mountain slope-field side or border		yes
Ortanca_DV05	wild	Cicer echinospermum		Field	Sanliurfa	Turkey	37.4728	39.5639	862	mountain slope-field side or border		yes
Ortanca_DV06	wild	Cicer echinospermum		Field	Sanliurfa	Turkey	37.4728	39.5637	859	mountain slope-field side or border		yes
Ortanca_DV07	wild	Cicer echinospermum		Field	Sanliurfa	Turkey	37.4731	39.5629	858	mountain slope-field side or border		yes
Ortanca_DV08	wild	Cicer echinospermum		Field	Sanliurfa	Turkey	37.4731	39.5629	858	mountain slope-field side or border		yes
Ortanca_DV09	wild	Cicer echinospermum		Field	Sanliurfa	Turkey	37.4731	39.5628	857	mountain slope-field side or border		yes
Ortanca_DV10	wild	Cicer echinospermum		Field	Sanliurfa	Turkey	37.4732	39.5628	858	mountain slope-field side or border		yes
Ortanca_DV11	wild	Cicer echinospermum		Field	Sanliurfa	Turkey	37.4732	39.5628	857	mountain slope-field side or border		yes
Ortanca_DV12	wild	Cicer echinospermum		Field	Sanliurfa	Turkey	37.4736	39.5623	855	mountain slope-field side or border		yes
Ortanca_DV13	wild	Cicer echinospermum		Field	Sanliurfa	Turkey	37.4736	39.5623	856	mountain slope-field side or border		yes
Ortanca_DV14	wild	Cicer echinospermum		Field	Sanliurfa	Turkey	37.4738	39.5622	857	mountain slope-field side or border		yes
Ortanca_DV15	wild	Cicer echinospermum		Field	Sanliurfa	Turkey	37.474	39.5619	856	mountain slope-field side or border		yes
Ortanca_DV16	wild	Cicer echinospermum		Field	Sanliurfa	Turkey	37.4741	39.5617	856	mountain slope-field side or border		yes
Ortanca_DV17	wild	Cicer echinospermum		Field	Sanliurfa	Turkey	37.4741	39.5617	856	mountain slope-field side or border		yes
Ortanca_DV18	wild	Cicer echinospermum		Field	Sanliurfa	Turkey	37.4741	39.5617	856	mountain slope-field side or border		yes
Ortanca_DV19	wild	Cicer echinospermum		Field	Sanliurfa	Turkey	37.4742	39.5617	856	mountain slope-field side or border		yes
Ortanca_DV20	wild	Cicer echinospermum		Field	Sanliurfa	Turkey	37.4744	39.5615	857	mountain slope-field side or border		yes
Ortanca_DV23	wild	Cicer echinospermum		Field	Sanliurfa	Turkey	37.4745	39.5617	857	mountain slope-field side or border		yes
Ortanca_DV24	wild	Cicer echinospermum		Field	Sanliurfa	Turkey	37.4745	39.5617	857	mountain slope-field side or border		yes
Ortanca_DV25	wild	Cicer echinospermum		Field	Sanliurfa	Turkey	37.4745	39.5617	857	mountain slope-field side or border		yes
Ortanca_DV26	wild	Cicer echinospermum		Field	Sanliurfa	Turkey	37.4745	39.5617	857	mountain slope-field side or border		yes
Ortanca_DV27	wild	Cicer echinospermum		Field	Sanliurfa	Turkey	37.4745	39.5617	857	mountain slope-field side or border		yes
Ortanca_DV28	wild	Cicer echinospermum		Field	Sanliurfa	Turkey	37.4745	39.5617	858	mountain slope-field side or border		yes
Ortanca_DV29	wild	Cicer echinospermum		Field	Sanliurfa	Turkey	37.4746	39.5611	854	mountain slope-field side or border		yes
Ortanca_DV30	wild	Cicer echinospermum		Field	Sanliurfa	Turkey	37.4742	39.5608	855	mountain slope-field side or border		yes
Ortanca_EJ01	wild	Cicer echinospermum		Field	Sanliurfa	Turkey	37.4722	39.5662	872	mountain slope-field side or border		yes
Ortanca_EJ02	wild	Cicer echinospermum		Field	Sanliurfa	Turkey	37.4724	39.5656	867	mountain slope-field side or border		yes
Ortanca_EJ03	wild	Cicer echinospermum		Field	Sanliurfa	Turkey	37.4725	39.5652	867	mountain slope-field side or border		yes
Ortanca_EJ04	wild	Cicer echinospermum		Field	Sanliurfa	Turkey	37.4725	39.5652	867	mountain slope-field side or border		yes
Ortanca_EJ05	wild	Cicer echinospermum		Field	Sanliurfa	Turkey	37.4725	39.5651	867	mountain slope-field side or border		yes
Ortanca_EJ06	wild	Cicer echinospermum		Field	Sanliurfa	Turkey	37.4728	39.5643	865	mountain slope-field side or border		yes
Ortanca_EJ07	wild	Cicer echinospermum		Field	Sanliurfa	Turkey	37.4729	39.5639	864	mountain slope-field side or border		yes
Ortanca_EJ08	wild	Cicer echinospermum		Field	Sanliurfa	Turkey	37.4729	39.5638	863	mountain slope-field side or border		yes
Ortanca_EJ09	wild	Cicer echinospermum		Field	Sanliurfa	Turkey	37.4729	39.5638	862	mountain slope-field side or border		yes
Ortanca_EJ10	wild	Cicer echinospermum		Field	Sanliurfa	Turkey	37.473	39.5629	864	mountain slope-field side or border		yes
Ortanca_EJ11	wild	Cicer echinospermum		Field	Sanliurfa	Turkey	37.4731	39.5629	859	mountain slope-field side or border		yes
Ortanca_EJ12	wild	Cicer echinospermum		Field	Sanliurfa	Turkey	37.473	39.563	860	mountain slope-field side or border		yes
Ortanca_EJ13	wild	Cicer echinospermum		Field	Sanliurfa	Turkey	37.4732	39.5627	858	mountain slope-field side or border		yes
Ortanca_EJ14	wild	Cicer echinospermum		Field	Sanliurfa	Turkey	37.4733	39.5626	862	mountain slope-field side or border		yes
Ortanca_EJ15	wild	Cicer echinospermum		Field	Sanliurfa	Turkey	37.4735	39.5623	855	mountain slope-field side or border		yes
Ortanca_EJ16	wild	Cicer echinospermum		Field	Sanliurfa	Turkey	37.4736	39.5623	856	mountain slope-field side or border		yes
Ortanca_EJ17	wild	Cicer echinospermum		Field	Sanliurfa	Turkey	37.4741	39.5619	857	mountain slope-field side or border		yes
Ortanca_EJ18	wild	Cicer echinospermum		Field	Sanliurfa	Turkey	37.4741	39.5619	857	mountain slope-field side or border		yes
Ortanca_EJ19	wild	Cicer echinospermum		Field	Sanliurfa	Turkey	37.4745	39.5615	857	mountain slope-field side or border		yes
Ortanca_EJ20	wild	Cicer echinospermum		Field	Sanliurfa	Turkey	37.4745	39.5615	859	mountain slope-field side or border		yes
Ortanca_EJ21	wild	Cicer echinospermum		Field	Sanliurfa	Turkey	37.4746	39.5611	855	mountain slope-field side or border		yes
Ortanca_EJ22	wild	Cicer echinospermum		Field	Sanliurfa	Turkey	37.4746	39.5611	854	mountain slope-field side or border		yes
Ortanca_EJ23	wild	Cicer echinospermum		Field	Sanliurfa	Turkey	37.4745	39.5615	857	mountain slope-field side or border		yes
Ortanca_EJ24	wild	Cicer echinospermum		Field	Sanliurfa	Turkey	37.4745	39.5615	857	mountain slope-field side or border		yes
Ortanca_EJ26	wild	Cicer echinospermum		Field	Sanliurfa	Turkey	37.4746	39.5611	854	mountain slope-field side or border		yes
Ortanca_EJ27	wild	Cicer echinospermum		Field	Sanliurfa	Turkey	37.4746	39.5611	855	mountain slope-field side or border		yes
S2Drd_roadside1	wild	Cicer echinospermum		Field	Sanliurfa	Turkey	37.8217	39.6412	1122.29	mountain slope-field side or border		yes
S2Drd_roadside2	wild	Cicer echinospermum		Field	Sanliurfa	Turkey	37.8217	39.6413	1123.07	mountain slope-field side or border		yes
S2Drd_roadside3	wild	Cicer echinospermum		Field	Sanliurfa	Turkey	37.8217	39.6413	1123.07	mountain slope-field side or border		yes
Savur_001	wild	Cicer pinnatifidum		Field	Mardin	Turkey				mountain slope-field side or border	yes; 10X			Savur_001
Baristepe1_001	wild	Cicer reticulatum		Field	Mardin	Turkey	37.4854	41.3732	970	mountain slope-field side or border		yes
Baristepe1_003	wild	Cicer reticulatum		Field	Mardin	Turkey	37.4855	41.3732	971	mountain slope-field side or border		yes
Baristepe1_004	wild	Cicer reticulatum		Field	Mardin	Turkey	37.4855	41.3732	964	mountain slope-field side or border		yes
Baristepe1_005	wild	Cicer reticulatum		Field	Mardin	Turkey	37.4855	41.3732	975	mountain slope-field side or border		yes
Baristepe1_006	wild	Cicer reticulatum		Field	Mardin	Turkey	37.4855	41.3732	970	mountain slope-field side or border		yes
Baristepe1_007	wild	Cicer reticulatum		Field	Mardin	Turkey	37.4855	41.3732	971	mountain slope-field side or border		yes
Baristepe1_008	wild	Cicer reticulatum		Field	Mardin	Turkey	37.4855	41.3732	970	mountain slope-field side or border		yes
Baristepe1_009	wild	Cicer reticulatum		Field	Mardin	Turkey	37.4855	41.3732	971	mountain slope-field side or border		yes
Baristepe1_010	wild	Cicer reticulatum		Field	Mardin	Turkey	37.4855	41.3732	971	mountain slope-field side or border		yes
Baristepe1_011	wild	Cicer reticulatum		Field	Mardin	Turkey	37.4855	41.3732	976	mountain slope-field side or border		yes
Baristepe1_012	wild	Cicer reticulatum		Field	Mardin	Turkey	37.4855	41.3732	971	mountain slope-field side or border		yes
Baristepe1_013	wild	Cicer reticulatum		Field	Mardin	Turkey	37.4855	41.3732	971	mountain slope-field side or border		yes
Baristepe1_014	wild	Cicer reticulatum		Field	Mardin	Turkey	37.4855	41.3732	968	mountain slope-field side or border		yes
Baristepe1_015	wild	Cicer reticulatum		Field	Mardin	Turkey	37.4854	41.373	968	mountain slope-field side or border		yes
Baristepe1_016	wild	Cicer reticulatum		Field	Mardin	Turkey	37.4854	41.3731	969	mountain slope-field side or border		yes
Baristepe1_017	wild	Cicer reticulatum		Field	Mardin	Turkey	37.4854	41.3731	969	mountain slope-field side or border		yes
Baristepe1_018	wild	Cicer reticulatum		Field	Mardin	Turkey	37.4854	41.373	969	mountain slope-field side or border		yes
Baristepe1_019	wild	Cicer reticulatum		Field	Mardin	Turkey	37.4854	41.373	969	mountain slope-field side or border		yes
Baristepe1_020	wild	Cicer reticulatum		Field	Mardin	Turkey	37.4854	41.3731	969	mountain slope-field side or border		yes
Baristepe1_021	wild	Cicer reticulatum		Field	Mardin	Turkey	37.4854	41.3731	968	mountain slope-field side or border		yes
Baristepe1_022	wild	Cicer reticulatum		Field	Mardin	Turkey	37.4854	41.3731	969	mountain slope-field side or border		yes
Baristepe1_023	wild	Cicer reticulatum		Field	Mardin	Turkey	37.4854	41.3731	969	mountain slope-field side or border		yes
Baristepe1_024	wild	Cicer reticulatum		Field	Mardin	Turkey	37.4854	41.373	969	mountain slope-field side or border		yes
Baristepe1_025	wild	Cicer reticulatum		Field	Mardin	Turkey	37.4854	41.373	969	mountain slope-field side or border		yes
Baristepe1_026	wild	Cicer reticulatum		Field	Mardin	Turkey	37.4854	41.3731	969	mountain slope-field side or border		yes
Baristepe1_027	wild	Cicer reticulatum		Field	Mardin	Turkey	37.4854	41.3731	969	mountain slope-field side or border		yes
Baristepe1_028	wild	Cicer reticulatum		Field	Mardin	Turkey	37.4854	41.373	973	mountain slope-field side or border		yes
Baristepe1_029	wild	Cicer reticulatum		Field	Mardin	Turkey	37.4854	41.373	972	mountain slope-field side or border		yes
Baristepe1_030	wild	Cicer reticulatum		Field	Mardin	Turkey	37.4854	41.373	976	mountain slope-field side or border		yes
Baristepe1_031	wild	Cicer reticulatum		Field	Mardin	Turkey	37.4855	41.3731	970	mountain slope-field side or border		yes
Baristepe2_001	wild	Cicer reticulatum		Field	Mardin	Turkey	37.4584	41.3775	960	mountain slope-field side or border		yes
Baristepe2_002	wild	Cicer reticulatum		Field	Mardin	Turkey	37.4584	41.3776	961	mountain slope-field side or border		yes
Baristepe2_003	wild	Cicer reticulatum		Field	Mardin	Turkey	37.4584	41.3775	959	mountain slope-field side or border		yes
Baristepe2_004	wild	Cicer reticulatum		Field	Mardin	Turkey	37.4584	41.3776	959	mountain slope-field side or border		yes
Baristepe2_005	wild	Cicer reticulatum		Field	Mardin	Turkey	37.4584	41.3776	959	mountain slope-field side or border		yes
Baristepe2_006	wild	Cicer reticulatum		Field	Mardin	Turkey	37.4584	41.3776	953	mountain slope-field side or border		yes
Baristepe2_007	wild	Cicer reticulatum		Field	Mardin	Turkey	37.4584	41.3776	961	mountain slope-field side or border		yes
Baristepe2_008	wild	Cicer reticulatum		Field	Mardin	Turkey	37.4585	41.3776	953	mountain slope-field side or border		yes
Baristepe2_009	wild	Cicer reticulatum		Field	Mardin	Turkey	37.4586	41.3776	962	mountain slope-field side or border		yes
Baristepe2_010	wild	Cicer reticulatum		Field	Mardin	Turkey	37.4586	41.3776	958	mountain slope-field side or border		yes
Baristepe2_012	wild	Cicer reticulatum		Field	Mardin	Turkey	37.4586	41.3776	959	mountain slope-field side or border		yes
Baristepe2_013	wild	Cicer reticulatum		Field	Mardin	Turkey	37.4586	41.3777	955	mountain slope-field side or border		yes
Baristepe2_014	wild	Cicer reticulatum		Field	Mardin	Turkey	37.4586	41.3777	959	mountain slope-field side or border		yes
Baristepe2_015	wild	Cicer reticulatum		Field	Mardin	Turkey	37.4586	41.3777	959	mountain slope-field side or border		yes
Baristepe2_016	wild	Cicer reticulatum		Field	Mardin	Turkey	37.4586	41.3777	960	mountain slope-field side or border		yes
Baristepe2_018	wild	Cicer reticulatum		Field	Mardin	Turkey	37.4586	41.3777	960	mountain slope-field side or border		yes
Baristepe2_019	wild	Cicer reticulatum		Field	Mardin	Turkey	37.4586	41.3777	959	mountain slope-field side or border		yes
Baristepe2_020	wild	Cicer reticulatum		Field	Mardin	Turkey	37.4586	41.3777	959	mountain slope-field side or border		yes
Baristepe2_021	wild	Cicer reticulatum		Field	Mardin	Turkey	37.4585	41.3778	959	mountain slope-field side or border		yes
Baristepe2_022	wild	Cicer reticulatum		Field	Mardin	Turkey	37.4585	41.3778	958	mountain slope-field side or border		yes
Baristepe2_023	wild	Cicer reticulatum		Field	Mardin	Turkey	37.4585	41.3778	958	mountain slope-field side or border		yes
Baristepe2_024	wild	Cicer reticulatum		Field	Mardin	Turkey	37.4585	41.3778	958	mountain slope-field side or border		yes
Baristepe2_025	wild	Cicer reticulatum		Field	Mardin	Turkey	37.4586	41.3778	960	mountain slope-field side or border		yes
Baristepe2_026	wild	Cicer reticulatum		Field	Mardin	Turkey	37.4584	41.3775	957	mountain slope-field side or border		yes
Baristepe2_027	wild	Cicer reticulatum		Field	Mardin	Turkey	37.4584	41.3775	958	mountain slope-field side or border		yes
Baristepe2_028	wild	Cicer reticulatum		Field	Mardin	Turkey	37.4584	41.3774	957	mountain slope-field side or border		yes
Baristepe2_029	wild	Cicer reticulatum		Field	Mardin	Turkey	37.4584	41.3774	957	mountain slope-field side or border		yes
Baristepe2_030	wild	Cicer reticulatum		Field	Mardin	Turkey	37.4584	41.3774	959	mountain slope-field side or border		yes
Baristepe2_031	wild	Cicer reticulatum		Field	Mardin	Turkey	37.4584	41.3774	951	mountain slope-field side or border		yes
Baristepe2_032	wild	Cicer reticulatum		Field	Mardin	Turkey	37.4584	41.3774	964	mountain slope-field side or border		yes
Baristepe2_033	wild	Cicer reticulatum		Field	Mardin	Turkey	37.4584	41.3774	957	mountain slope-field side or border		yes
Baristepe2_034	wild	Cicer reticulatum		Field	Mardin	Turkey	37.4584	41.3773	957	mountain slope-field side or border		yes
Baristepe2_035	wild	Cicer reticulatum		Field	Mardin	Turkey	37.4584	41.3773	957	mountain slope-field side or border		yes
Baristepe2_036	wild	Cicer reticulatum		Field	Mardin	Turkey	37.4584	41.3773	957	mountain slope-field side or border		yes
Baristepe2_037	wild	Cicer reticulatum		Field	Mardin	Turkey	37.4584	41.3773	955	mountain slope-field side or border		yes
Baristepe2_038	wild	Cicer reticulatum		Field	Mardin	Turkey	37.4584	41.3773	956	mountain slope-field side or border		yes
Baristepe2_051	wild	Cicer reticulatum		Field	Mardin	Turkey	37.459	41.3776	954	mountain slope-field side or border		yes
Baristepe2_052	wild	Cicer reticulatum		Field	Mardin	Turkey	37.459	41.3776	954	mountain slope-field side or border		yes
Baristepe2_053	wild	Cicer reticulatum		Field	Mardin	Turkey	37.4591	41.3773	954	mountain slope-field side or border		yes
Baristepe2_054	wild	Cicer reticulatum		Field	Mardin	Turkey	37.4591	41.3772	956	mountain slope-field side or border		yes
Baristepe2_055	wild	Cicer reticulatum		Field	Mardin	Turkey	37.4591	41.3773	954	mountain slope-field side or border		yes
Baristepe3_001	wild	Cicer reticulatum		Field	Mardin	Turkey	37.4727	41.3928	955	mountain slope-field side or border		yes
Baristepe3_002	wild	Cicer reticulatum		Field	Mardin	Turkey	37.4727	41.3928	953	mountain slope-field side or border		yes
Baristepe3_003	wild	Cicer reticulatum		Field	Mardin	Turkey	37.4727	41.3927	954	mountain slope-field side or border		yes
Baristepe3_004	wild	Cicer reticulatum		Field	Mardin	Turkey	37.4727	41.3927	955	mountain slope-field side or border		yes
Baristepe3_005	wild	Cicer reticulatum		Field	Mardin	Turkey	37.4727	41.3927	954	mountain slope-field side or border		yes
Baristepe3_006	wild	Cicer reticulatum		Field	Mardin	Turkey	37.4727	41.3927	955	mountain slope-field side or border		yes
Baristepe3_007	wild	Cicer reticulatum		Field	Mardin	Turkey	37.4727	41.3927	954	mountain slope-field side or border		yes
Baristepe3_008	wild	Cicer reticulatum		Field	Mardin	Turkey	37.4727	41.3927	953	mountain slope-field side or border		yes
Baristepe3_009	wild	Cicer reticulatum		Field	Mardin	Turkey	37.4727	41.3927	954	mountain slope-field side or border		yes
Baristepe3_010	wild	Cicer reticulatum		Field	Mardin	Turkey	37.4727	41.3926	954	mountain slope-field side or border		yes
Baristepe3_011	wild	Cicer reticulatum		Field	Mardin	Turkey	37.4727	41.3926	954	mountain slope-field side or border		yes
Baristepe3_012	wild	Cicer reticulatum		Field	Mardin	Turkey	37.4727	41.3925	955	mountain slope-field side or border		yes
Baristepe3_013	wild	Cicer reticulatum		Field	Mardin	Turkey	37.4727	41.3925	954	mountain slope-field side or border		yes
Baristepe3_014	wild	Cicer reticulatum		Field	Mardin	Turkey	37.4727	41.3925	954	mountain slope-field side or border		yes
Baristepe3_015	wild	Cicer reticulatum		Field	Mardin	Turkey	37.4727	41.3925	953	mountain slope-field side or border		yes
Baristepe3_016	wild	Cicer reticulatum		Field	Mardin	Turkey	37.4727	41.3925	954	mountain slope-field side or border		yes
Baristepe3_017	wild	Cicer reticulatum		Field	Mardin	Turkey	37.4727	41.3925	954	mountain slope-field side or border		yes
Baristepe3_019	wild	Cicer reticulatum		Field	Mardin	Turkey	37.4727	41.3925	954	mountain slope-field side or border		yes
Baristepe3_020	wild	Cicer reticulatum		Field	Mardin	Turkey	37.4727	41.3925	954	mountain slope-field side or border		yes
Baristepe3_021	wild	Cicer reticulatum		Field	Mardin	Turkey	37.4727	41.3925	955	mountain slope-field side or border		yes
Baristepe3_023	wild	Cicer reticulatum		Field	Mardin	Turkey	37.4727	41.3925	954	mountain slope-field side or border		yes
Baristepe3_025	wild	Cicer reticulatum		Field	Mardin	Turkey	37.4727	41.3925	954	mountain slope-field side or border		yes
Baristepe3_026	wild	Cicer reticulatum		Field	Mardin	Turkey	37.4728	41.3924	954	mountain slope-field side or border		yes
Baristepe3_027	wild	Cicer reticulatum		Field	Mardin	Turkey	37.4728	41.3923	954	mountain slope-field side or border		yes
Baristepe3_028	wild	Cicer reticulatum		Field	Mardin	Turkey	37.4728	41.3923	954	mountain slope-field side or border		yes
Baristepe3_029	wild	Cicer reticulatum		Field	Mardin	Turkey	37.4728	41.3924	954	mountain slope-field side or border		yes
Baristepe3_030	wild	Cicer reticulatum		Field	Mardin	Turkey	37.4728	41.3924	945	mountain slope-field side or border		yes
Baristepe3_031	wild	Cicer reticulatum		Field	Mardin	Turkey	37.4728	41.3924	954	mountain slope-field side or border		yes
Baristepe3_033	wild	Cicer reticulatum		Field	Mardin	Turkey	37.4728	41.3924	955	mountain slope-field side or border		yes
Baristepe3_034	wild	Cicer reticulatum		Field	Mardin	Turkey	37.4728	41.3924	956	mountain slope-field side or border		yes
Baristepe3_035	wild	Cicer reticulatum		Field	Mardin	Turkey	37.4727	41.3924	953	mountain slope-field side or border		yes
Baristepe3_036	wild	Cicer reticulatum		Field	Mardin	Turkey	37.4727	41.3924	953	mountain slope-field side or border		yes
Baristepe3_037	wild	Cicer reticulatum		Field	Mardin	Turkey	37.4727	41.3924	954	mountain slope-field side or border		yes
Baristepe3_038	wild	Cicer reticulatum		Field	Mardin	Turkey	37.4727	41.3924	954	mountain slope-field side or border		yes
Baristepe3_039	wild	Cicer reticulatum		Field	Mardin	Turkey	37.4727	41.3924	954	mountain slope-field side or border		yes
Baristepe3_040	wild	Cicer reticulatum		Field	Mardin	Turkey	37.4728	41.3924	953	mountain slope-field side or border		yes
Baristepe3_041	wild	Cicer reticulatum		Field	Mardin	Turkey	37.4727	41.3924	954	mountain slope-field side or border		yes
Baristepe3_042	wild	Cicer reticulatum		Field	Mardin	Turkey	37.4727	41.3924	954	mountain slope-field side or border		yes
Baristepe3_043	wild	Cicer reticulatum		Field	Mardin	Turkey	37.4727	41.3924	953	mountain slope-field side or border		yes
Baristepe3_044	wild	Cicer reticulatum		Field	Mardin	Turkey	37.4727	41.3924	953	mountain slope-field side or border		yes
Baristepe3_045	wild	Cicer reticulatum		Field	Mardin	Turkey	37.4727	41.3925	954	mountain slope-field side or border		yes
Baristepe3_046	wild	Cicer reticulatum		Field	Mardin	Turkey	37.4726	41.3924	956	mountain slope-field side or border		yes
Baristepe3_047	wild	Cicer reticulatum		Field	Mardin	Turkey	37.4726	41.3924	956	mountain slope-field side or border		yes
Baristepe3_048	wild	Cicer reticulatum		Field	Mardin	Turkey	37.4727	41.3925	954	mountain slope-field side or border		yes
Baristepe3_049	wild	Cicer reticulatum		Field	Mardin	Turkey	37.4727	41.3925	954	mountain slope-field side or border		yes
Baristepe3_050	wild	Cicer reticulatum		Field	Mardin	Turkey	37.4727	41.3925	955	mountain slope-field side or border		yes
Baristepe3_051	wild	Cicer reticulatum		Field	Mardin	Turkey	37.4728	41.3925	952	mountain slope-field side or border		yes
Baristepe3_052	wild	Cicer reticulatum		Field	Mardin	Turkey	37.4728	41.3925	951	mountain slope-field side or border		yes
Baristepe3_053	wild	Cicer reticulatum		Field	Mardin	Turkey	37.4728	41.3925	952	mountain slope-field side or border		yes
Baristepe3_054	wild	Cicer reticulatum		Field	Mardin	Turkey	37.4727	41.3925	951	mountain slope-field side or border		yes
Baristepe3_055	wild	Cicer reticulatum		Field	Mardin	Turkey	37.4728	41.3925	951	mountain slope-field side or border		yes
Baristepe3_056	wild	Cicer reticulatum		Field	Mardin	Turkey	37.4728	41.3924	951	mountain slope-field side or border		yes
Baristepe3_057	wild	Cicer reticulatum		Field	Mardin	Turkey	37.4728	41.3924	952	mountain slope-field side or border		yes
Beşevler_001	wild	Cicer reticulatum		Field	Mardin	Turkey	37.5179	40.8518	876	mountain slope-field side or border		yes
Beşevler_002	wild	Cicer reticulatum		Field	Mardin	Turkey	37.518	40.8518	877	mountain slope-field side or border		yes
Beşevler_003	wild	Cicer reticulatum		Field	Mardin	Turkey	37.5179	40.8518	878	mountain slope-field side or border		yes
Beşevler_004	wild	Cicer reticulatum		Field	Mardin	Turkey	37.5179	40.8518	878	mountain slope-field side or border		yes
Beşevler_005	wild	Cicer reticulatum		Field	Mardin	Turkey	37.5179	40.8517	879	mountain slope-field side or border		yes
Beşevler_006	wild	Cicer reticulatum		Field	Mardin	Turkey	37.518	40.8519	878	mountain slope-field side or border		yes
Beşevler_007	wild	Cicer reticulatum		Field	Mardin	Turkey	37.5178	40.8519	883	mountain slope-field side or border		yes
Beşevler_008	wild	Cicer reticulatum		Field	Mardin	Turkey	37.5179	40.852	895	mountain slope-field side or border		yes
Beşevler_009	wild	Cicer reticulatum		Field	Mardin	Turkey	37.5179	40.852	897	mountain slope-field side or border		yes
Beşevler_010	wild	Cicer reticulatum		Field	Mardin	Turkey	37.5179	40.852	880	mountain slope-field side or border		yes
Beşevler_011	wild	Cicer reticulatum		Field	Mardin	Turkey	37.5179	40.8519	867	mountain slope-field side or border		yes
Beşevler_012	wild	Cicer reticulatum		Field	Mardin	Turkey	37.5178	40.8519	884	mountain slope-field side or border		yes
Beşevler_013	wild	Cicer reticulatum		Field	Mardin	Turkey	37.5179	40.8519	857	mountain slope-field side or border		yes
Beşevler_014	wild	Cicer reticulatum		Field	Mardin	Turkey	37.5179	40.8518	881	mountain slope-field side or border		yes
Beşevler_015	wild	Cicer reticulatum		Field	Mardin	Turkey	37.5178	40.8519	877	mountain slope-field side or border		yes
Beşevler_016	wild	Cicer reticulatum		Field	Mardin	Turkey	37.5178	40.8519	883	mountain slope-field side or border		yes
Beşevler_017	wild	Cicer reticulatum		Field	Mardin	Turkey	37.5179	40.8519	875	mountain slope-field side or border		yes
Beşevler_021	wild	Cicer reticulatum		Field	Mardin	Turkey	37.5176	40.8532	883	mountain slope-field side or border		yes
Beşevler_022	wild	Cicer reticulatum		Field	Mardin	Turkey	37.5176	40.8533	880	mountain slope-field side or border		yes
Beşevler_023	wild	Cicer reticulatum		Field	Mardin	Turkey	37.5173	40.8539	885	mountain slope-field side or border		yes
Beşevler_024	wild	Cicer reticulatum		Field	Mardin	Turkey	37.5173	40.8541	883	mountain slope-field side or border		yes
Beşevler_025	wild	Cicer reticulatum		Field	Mardin	Turkey	37.5167	40.8545	904	mountain slope-field side or border		yes
Beşevler_026	wild	Cicer reticulatum		Field	Mardin	Turkey	37.5167	40.8545	904	mountain slope-field side or border		yes
Beşevler_027	wild	Cicer reticulatum		Field	Mardin	Turkey	37.5167	40.8545	904	mountain slope-field side or border		yes
Beşevler_028	wild	Cicer reticulatum		Field	Mardin	Turkey	37.5167	40.8546	904	mountain slope-field side or border		yes
Beşevler_029	wild	Cicer reticulatum		Field	Mardin	Turkey	37.517	40.8541	897	mountain slope-field side or border		yes
Beşevler_030	wild	Cicer reticulatum		Field	Mardin	Turkey	37.517	40.8541	895	mountain slope-field side or border		yes
Beşevler_031	wild	Cicer reticulatum		Field	Mardin	Turkey	37.517	40.8541	897	mountain slope-field side or border		yes
Beşevler_032	wild	Cicer reticulatum		Field	Mardin	Turkey	37.517	40.8542	897	mountain slope-field side or border		yes
Beşevler_033	wild	Cicer reticulatum		Field	Mardin	Turkey	37.517	40.8542	898	mountain slope-field side or border		yes
Beşevler_034	wild	Cicer reticulatum		Field	Mardin	Turkey	37.517	40.8541	898	mountain slope-field side or border		yes
Beşevler_035	wild	Cicer reticulatum		Field	Mardin	Turkey	37.517	40.8541	898	mountain slope-field side or border		yes
CudiA_001	wild	Cicer reticulatum		Field	Şırnakk	Turkey	37.4324	42.4926	1247	mountain slope-field side or border		yes
CudiA_002	wild	Cicer reticulatum		Field	Şırnakk	Turkey	37.4325	42.4926	1248	mountain slope-field side or border		yes
CudiA_003	wild	Cicer reticulatum		Field	Şırnakk	Turkey	37.4324	42.4926	1248	mountain slope-field side or border		yes
CudiA_004	wild	Cicer reticulatum		Field	Şırnakk	Turkey	37.4324	42.4926	1249	mountain slope-field side or border		yes
CudiA_005	wild	Cicer reticulatum		Field	Şırnakk	Turkey	37.4324	42.4926	1249	mountain slope-field side or border		yes
CudiA_006	wild	Cicer reticulatum		Field	Şırnakk	Turkey	37.4324	42.4926	1248	mountain slope-field side or border		yes
CudiA_007	wild	Cicer reticulatum		Field	Şırnakk	Turkey	37.4324	42.4926	1246	mountain slope-field side or border		yes
CudiA_008	wild	Cicer reticulatum		Field	Şırnakk	Turkey	37.4324	42.4926	1250	mountain slope-field side or border		yes
CudiA_009	wild	Cicer reticulatum		Field	Şırnakk	Turkey	37.4324	42.4926	1248	mountain slope-field side or border		yes
CudiA_010	wild	Cicer reticulatum		Field	Şırnakk	Turkey	37.4324	42.4926	1250	mountain slope-field side or border		yes
CudiA_011	wild	Cicer reticulatum		Field	Şırnakk	Turkey	37.4324	42.4926	1250	mountain slope-field side or border		yes
CudiA_012	wild	Cicer reticulatum		Field	Şırnakk	Turkey	37.4324	42.4926	1250	mountain slope-field side or border		yes
CudiA_014	wild	Cicer reticulatum		Field	Şırnakk	Turkey	37.4324	42.4926	1250	mountain slope-field side or border		yes
CudiA_016	wild	Cicer reticulatum		Field	Şırnakk	Turkey	37.4324	42.4927	1250	mountain slope-field side or border		yes
CudiA_017	wild	Cicer reticulatum		Field	Şırnakk	Turkey	37.4323	42.4927	1254	mountain slope-field side or border		yes
CudiA_018	wild	Cicer reticulatum		Field	Şırnakk	Turkey	37.4324	42.4927	1248	mountain slope-field side or border		yes
CudiA_019	wild	Cicer reticulatum		Field	Şırnakk	Turkey	37.4324	42.4926	1249	mountain slope-field side or border		yes
CudiA_020	wild	Cicer reticulatum		Field	Şırnakk	Turkey	37.4328	42.4922	1230	mountain slope-field side or border		yes
CudiA_021	wild	Cicer reticulatum		Field	Şırnakk	Turkey	37.4322	42.4927	1238	mountain slope-field side or border		yes
CudiA_022	wild	Cicer reticulatum		Field	Şırnakk	Turkey	37.4322	42.4927	1238	mountain slope-field side or border		yes
CudiA_023	wild	Cicer reticulatum		Field	Şırnakk	Turkey	37.4322	42.4927	1238	mountain slope-field side or border		yes
CudiA_024	wild	Cicer reticulatum		Field	Şırnakk	Turkey	37.4323	42.4928	1235	mountain slope-field side or border		yes
CudiA_025	wild	Cicer reticulatum		Field	Şırnakk	Turkey	37.4323	42.4928	1236	mountain slope-field side or border		yes
CudiA_026	wild	Cicer reticulatum		Field	Şırnakk	Turkey	37.4324	42.4927	1235	mountain slope-field side or border		yes
CudiA_027	wild	Cicer reticulatum		Field	Şırnakk	Turkey	37.4325	42.4928	1234	mountain slope-field side or border		yes
CudiA_028	wild	Cicer reticulatum		Field	Şırnakk	Turkey	37.4328	42.4924	1227	mountain slope-field side or border		yes
CudiA_029	wild	Cicer reticulatum		Field	Şırnakk	Turkey	37.4329	42.4923	1226	mountain slope-field side or border		yes
CudiA_030B	wild	Cicer reticulatum		Field	Şırnakk	Turkey	37.4329	42.4923	1227	mountain slope-field side or border		yes
Dereiçi_001	wild	Cicer reticulatum		Field	Mardin	Turkey	37.5446	41.017	994	mountain slope-field side or border		yes
Dereiçi_002	wild	Cicer reticulatum		Field	Mardin	Turkey	37.5446	41.0162	994	mountain slope-field side or border		yes
Dereiçi_003	wild	Cicer reticulatum		Field	Mardin	Turkey	37.5446	41.0162	994	mountain slope-field side or border		yes
Dereiçi_004	wild	Cicer reticulatum		Field	Mardin	Turkey	37.5446	41.0162	987	mountain slope-field side or border		yes
Dereiçi_005	wild	Cicer reticulatum		Field	Mardin	Turkey	37.5445	41.0162	998	mountain slope-field side or border		yes
Dereiçi_006	wild	Cicer reticulatum		Field	Mardin	Turkey	37.5446	41.0162	994	mountain slope-field side or border		yes
Dereiçi_007	wild	Cicer reticulatum		Field	Mardin	Turkey	37.5443	41.0161	995	mountain slope-field side or border		yes
Dereiçi_008	wild	Cicer reticulatum		Field	Mardin	Turkey	37.5443	41.016	998	mountain slope-field side or border		yes
Dereiçi_009	wild	Cicer reticulatum		Field	Mardin	Turkey	37.5443	41.0161	1001	mountain slope-field side or border		yes
Dereiçi_010	wild	Cicer reticulatum		Field	Mardin	Turkey	37.5443	41.0161	993	mountain slope-field side or border		yes
Dereiçi_011	wild	Cicer reticulatum		Field	Mardin	Turkey	37.5443	41.0161	994	mountain slope-field side or border		yes
Dereiçi_012	wild	Cicer reticulatum		Field	Mardin	Turkey	37.5443	41.0162	992	mountain slope-field side or border		yes
Egill_DC01	wild	Cicer reticulatum		Field	Diyarbakir	Turkey	38.2746	40.0647	991	mountain slope-field side or border		yes
Egill_DC02	wild	Cicer reticulatum		Field	Diyarbakir	Turkey	38.2746	40.0647	990	mountain slope-field side or border		yes
Egill_DC03	wild	Cicer reticulatum		Field	Diyarbakir	Turkey	38.2744	40.0647	989	mountain slope-field side or border		yes
Egill_DC04	wild	Cicer reticulatum		Field	Diyarbakir	Turkey	38.2745	40.0647	989	mountain slope-field side or border		yes
Egill_DC05	wild	Cicer reticulatum		Field	Diyarbakir	Turkey	38.2745	40.0646	989	mountain slope-field side or border		yes
Egill_DC06	wild	Cicer reticulatum		Field	Diyarbakir	Turkey	38.2745	40.0646	991	mountain slope-field side or border		yes
Egill_DC07	wild	Cicer reticulatum		Field	Diyarbakir	Turkey	38.2745	40.0645	991	mountain slope-field side or border		yes
Egill_DC08	wild	Cicer reticulatum		Field	Diyarbakir	Turkey	38.2745	40.0646	991	mountain slope-field side or border		yes
Egill_DC09	wild	Cicer reticulatum		Field	Diyarbakir	Turkey	38.2745	40.0645	988	mountain slope-field side or border		yes
Egill_DC10	wild	Cicer reticulatum		Field	Diyarbakir	Turkey	38.2745	40.0645	991	mountain slope-field side or border		yes
Egill_DC11	wild	Cicer reticulatum		Field	Diyarbakir	Turkey	38.2745	40.0645	989	mountain slope-field side or border		yes
Egill_DC12	wild	Cicer reticulatum		Field	Diyarbakir	Turkey	38.2744	40.0646	991	mountain slope-field side or border		yes
Egill_DC13	wild	Cicer reticulatum		Field	Diyarbakir	Turkey	38.2746	40.0647	991	mountain slope-field side or border		yes
Egill_E01	wild	Cicer reticulatum		Field	Diyarbakir	Turkey	38.2746	40.0645	993	mountain slope-field side or border		yes
Egill_E02	wild	Cicer reticulatum		Field	Diyarbakir	Turkey	38.2746	40.0646	993	mountain slope-field side or border		yes
Egill_E03	wild	Cicer reticulatum		Field	Diyarbakir	Turkey	38.2751	40.0637	998	mountain slope-field side or border		yes
Egill_E04	wild	Cicer reticulatum		Field	Diyarbakir	Turkey	38.2751	40.0637	999	mountain slope-field side or border		yes
Egill_E05	wild	Cicer reticulatum		Field	Diyarbakir	Turkey	38.2751	40.0638	996	mountain slope-field side or border		yes
Egill_E06	wild	Cicer reticulatum		Field	Diyarbakir	Turkey	38.2751	40.0638	998	mountain slope-field side or border		yes
Egill_E07	wild	Cicer reticulatum		Field	Diyarbakir	Turkey	38.2752	40.0636	997	mountain slope-field side or border		yes
Egill_E08	wild	Cicer reticulatum		Field	Diyarbakir	Turkey	38.2752	40.0636	1001	mountain slope-field side or border		yes
Egill_E09	wild	Cicer reticulatum		Field	Diyarbakir	Turkey	38.2752	40.0636	1000	mountain slope-field side or border		yes
Egill_E10	wild	Cicer reticulatum		Field	Diyarbakir	Turkey	38.2752	40.0636	1000	mountain slope-field side or border		yes
Egill_E11	wild	Cicer reticulatum		Field	Diyarbakir	Turkey	38.2752	40.0636	997	mountain slope-field side or border		yes
Egill_E12	wild	Cicer reticulatum		Field	Diyarbakir	Turkey	38.2752	40.0636	1001	mountain slope-field side or border		yes
Egill_E13	wild	Cicer reticulatum		Field	Diyarbakir	Turkey	38.2752	40.0636	1000	mountain slope-field side or border		yes
Egill_E14	wild	Cicer reticulatum		Field	Diyarbakir	Turkey	38.2752	40.0636	1001	mountain slope-field side or border		yes
Egill_E15	wild	Cicer reticulatum		Field	Diyarbakir	Turkey	38.2753	40.0636	1002	mountain slope-field side or border		yes
Egill_EVW15	wild	Cicer reticulatum		Field	Diyarbakir	Turkey	38.2746	40.0646	993	mountain slope-field side or border		yes
Egill_EVW16	wild	Cicer reticulatum		Field	Diyarbakir	Turkey	38.2751	40.0637	998	mountain slope-field side or border		yes
Egill_EVW17	wild	Cicer reticulatum		Field	Diyarbakir	Turkey	38.2751	40.0637	999	mountain slope-field side or border		yes
Egill_EVW18	wild	Cicer reticulatum		Field	Diyarbakir	Turkey	38.2751	40.0638	996	mountain slope-field side or border		yes
Egill_EVW19	wild	Cicer reticulatum		Field	Diyarbakir	Turkey	38.2751	40.0638	998	mountain slope-field side or border		yes
Egill_EVW20	wild	Cicer reticulatum		Field	Diyarbakir	Turkey	38.2752	40.0636	997	mountain slope-field side or border		yes
Egill_EVW21	wild	Cicer reticulatum		Field	Diyarbakir	Turkey	38.2752	40.0636	1001	mountain slope-field side or border		yes
Egill_EVW22	wild	Cicer reticulatum		Field	Diyarbakir	Turkey	38.2752	40.0636	1000	mountain slope-field side or border		yes
Egill_EVW23	wild	Cicer reticulatum		Field	Diyarbakir	Turkey	38.2751	40.0638	998	mountain slope-field side or border		yes
Egill_EVW24	wild	Cicer reticulatum		Field	Diyarbakir	Turkey	38.2752	40.0636	997	mountain slope-field side or border		yes
Egill_EVW25	wild	Cicer reticulatum		Field	Diyarbakir	Turkey	38.2752	40.0636	1001	mountain slope-field side or border		yes
Egill_EVW26	wild	Cicer reticulatum		Field	Diyarbakir	Turkey	38.2752	40.0636	1000	mountain slope-field side or border		yes
Kalkan_K1	wild	Cicer reticulatum		Field	Diyarbakir	Turkey	38.1601	40.0867	856	mountain slope-field side or border		yes
Kalkan_K2	wild	Cicer reticulatum		Field	Diyarbakir	Turkey	38.16	40.0868	854	mountain slope-field side or border		yes
Kalkan_K4	wild	Cicer reticulatum		Field	Diyarbakir	Turkey	38.159	40.0889	864	mountain slope-field side or border		yes
Kalkan_KV1	wild	Cicer reticulatum		Field	Diyarbakir	Turkey	38.16	40.0869	855	mountain slope-field side or border		yes
Kalkan_KV2	wild	Cicer reticulatum		Field	Diyarbakir	Turkey	38.16	40.0869	855	mountain slope-field side or border		yes
Kayatape_001	wild	Cicer reticulatum		Field	Mardin	Turkey	37.5189	40.938	1081	mountain slope-field side or border		yes
Kayatape_002	wild	Cicer reticulatum		Field	Mardin	Turkey	37.5189	40.938	1081	mountain slope-field side or border		yes
Kayatape_003	wild	Cicer reticulatum		Field	Mardin	Turkey	37.5189	40.938	1079	mountain slope-field side or border		yes
Kayatape_004	wild	Cicer reticulatum		Field	Mardin	Turkey	37.5189	40.9381	1078	mountain slope-field side or border		yes
Kayatape_005	wild	Cicer reticulatum		Field	Mardin	Turkey	37.5189	40.938	1082	mountain slope-field side or border		yes
Kayatape_006	wild	Cicer reticulatum		Field	Mardin	Turkey	37.5189	40.938	1081	mountain slope-field side or border		yes
Kayatape_007	wild	Cicer reticulatum		Field	Mardin	Turkey	37.5189	40.938	1081	mountain slope-field side or border		yes
Kayatape_008	wild	Cicer reticulatum		Field	Mardin	Turkey	37.5189	40.938	1076	mountain slope-field side or border		yes
Kayatape_009	wild	Cicer reticulatum		Field	Mardin	Turkey	37.5189	40.9381	1080	mountain slope-field side or border		yes
Kayatape_010	wild	Cicer reticulatum		Field	Mardin	Turkey	37.5189	40.938	1081	mountain slope-field side or border		yes
Kayatape_011	wild	Cicer reticulatum		Field	Mardin	Turkey	37.5189	40.9381	1082	mountain slope-field side or border		yes
Kayatape_012	wild	Cicer reticulatum		Field	Mardin	Turkey	37.5189	40.9381	1085	mountain slope-field side or border		yes
Kayatape_013	wild	Cicer reticulatum		Field	Mardin	Turkey	37.5189	40.9381	1081	mountain slope-field side or border		yes
Kayatape_014	wild	Cicer reticulatum		Field	Mardin	Turkey	37.5189	40.9381	1077	mountain slope-field side or border		yes
Kayatape_015	wild	Cicer reticulatum		Field	Mardin	Turkey	37.5189	40.9381	1075	mountain slope-field side or border		yes
Kayatape_016	wild	Cicer reticulatum		Field	Mardin	Turkey	37.5188	40.9383	1083	mountain slope-field side or border		yes
Kayatape_017	wild	Cicer reticulatum		Field	Mardin	Turkey	37.5188	40.9383	1083	mountain slope-field side or border		yes
Kayatape_018	wild	Cicer reticulatum		Field	Mardin	Turkey	37.5189	40.9383	1083	mountain slope-field side or border		yes
Kayatape_019	wild	Cicer reticulatum		Field	Mardin	Turkey	37.5189	40.9383	1083	mountain slope-field side or border		yes
Kayatape_020	wild	Cicer reticulatum		Field	Mardin	Turkey	37.5189	40.9383	1083	mountain slope-field side or border		yes
Kayatape_030	wild	Cicer reticulatum		Field	Mardin	Turkey	37.5188	40.9382	1088	mountain slope-field side or border		yes
Kesentaş_051	wild	Cicer reticulatum		Field	Diyarbakir	Turkey	38.2039	39.6068	888	mountain slope-field side or border		yes
Kesentaş_052	wild	Cicer reticulatum		Field	Diyarbakir	Turkey	38.2039	39.6068	888	mountain slope-field side or border		yes
Kesentaş_053	wild	Cicer reticulatum		Field	Diyarbakir	Turkey	38.2039	39.6068	888	mountain slope-field side or border		yes
Kesentaş_054	wild	Cicer reticulatum		Field	Diyarbakir	Turkey	38.2039	39.6068	888	mountain slope-field side or border		yes
Kesentaş_055	wild	Cicer reticulatum		Field	Diyarbakir	Turkey	38.2039	39.6068	888	mountain slope-field side or border		yes
Kesentaş_056	wild	Cicer reticulatum		Field	Diyarbakir	Turkey	38.2039	39.6068	888	mountain slope-field side or border		yes
Kesentaş_102	wild	Cicer reticulatum		Field	Diyarbakir	Turkey	38.2042	39.6067	867	mountain slope-field side or border		yes
Kesentaş_105	wild	Cicer reticulatum		Field	Diyarbakir	Turkey	38.2039	39.6068	889	mountain slope-field side or border		yes
Kesentaş_108	wild	Cicer reticulatum		Field	Diyarbakir	Turkey	38.2038	39.6068	889	mountain slope-field side or border		yes
Kesentaş_109	wild	Cicer reticulatum		Field	Diyarbakir	Turkey	38.2038	39.6068	883	mountain slope-field side or border		yes
Kesentaş_110	wild	Cicer reticulatum		Field	Diyarbakir	Turkey	38.2038	39.6068	890	mountain slope-field side or border		yes
Kesentaş_111	wild	Cicer reticulatum		Field	Diyarbakir	Turkey	38.2038	39.6068	890	mountain slope-field side or border		yes
Kesentaş_112	wild	Cicer reticulatum		Field	Diyarbakir	Turkey	38.2038	39.6068	891	mountain slope-field side or border		yes
Kesentaş_113	wild	Cicer reticulatum		Field	Diyarbakir	Turkey	38.2038	39.6067	891	mountain slope-field side or border		yes
Kesentaş_114	wild	Cicer reticulatum		Field	Diyarbakir	Turkey	38.2038	39.6067	890	mountain slope-field side or border		yes
Kesentaş_115	wild	Cicer reticulatum		Field	Diyarbakir	Turkey	38.2038	39.6066	884	mountain slope-field side or border		yes
Kesentaş_116	wild	Cicer reticulatum		Field	Diyarbakir	Turkey	38.2039	39.6066	889	mountain slope-field side or border		yes
Kesentaş_117	wild	Cicer reticulatum		Field	Diyarbakir	Turkey	38.2038	39.6067	904	mountain slope-field side or border		yes
Kesentaş_118	wild	Cicer reticulatum		Field	Diyarbakir	Turkey	38.2038	39.6067	891	mountain slope-field side or border		yes
Kesentaş_119	wild	Cicer reticulatum		Field	Diyarbakir	Turkey	38.2038	39.6068	891	mountain slope-field side or border		yes
Kesentaş_120	wild	Cicer reticulatum		Field	Diyarbakir	Turkey	38.2038	39.6068	889	mountain slope-field side or border		yes
Kesentaş_121	wild	Cicer reticulatum		Field	Diyarbakir	Turkey	38.2038	39.6068	891	mountain slope-field side or border		yes
Kesentaş_122	wild	Cicer reticulatum		Field	Diyarbakir	Turkey	38.2038	39.6064	887	mountain slope-field side or border		yes
Kesentaş_123	wild	Cicer reticulatum		Field	Diyarbakir	Turkey	38.2038	39.6065	888	mountain slope-field side or border		yes
Kesentaş_124	wild	Cicer reticulatum		Field	Diyarbakir	Turkey	38.2038	39.6065	891	mountain slope-field side or border		yes
Kesentaş_125	wild	Cicer reticulatum		Field	Diyarbakir	Turkey	38.2038	39.6065	887	mountain slope-field side or border		yes
Kesentaş_126	wild	Cicer reticulatum		Field	Diyarbakir	Turkey	38.2038	39.6064	888	mountain slope-field side or border		yes
Kesentaş_127	wild	Cicer reticulatum		Field	Diyarbakir	Turkey	38.2038	39.6064	888	mountain slope-field side or border		yes
Kesentaş_128	wild	Cicer reticulatum		Field	Diyarbakir	Turkey	38.2038	39.6064	885	mountain slope-field side or border		yes
Kesentaş_129	wild	Cicer reticulatum		Field	Diyarbakir	Turkey	38.2038	39.6064	888	mountain slope-field side or border		yes
Kesentaş_130	wild	Cicer reticulatum		Field	Diyarbakir	Turkey	38.2038	39.6063	887	mountain slope-field side or border		yes
Kesentaş_131	wild	Cicer reticulatum		Field	Diyarbakir	Turkey	38.2038	39.6063	884	mountain slope-field side or border		yes
Kesentaş_132	wild	Cicer reticulatum		Field	Diyarbakir	Turkey	38.2041	39.6068	881	mountain slope-field side or border		yes
Kesentaş_133	wild	Cicer reticulatum		Field	Diyarbakir	Turkey	38.2043	39.6068	876	mountain slope-field side or border		yes
Kesentaş_134	wild	Cicer reticulatum		Field	Diyarbakir	Turkey	38.2043	39.6068	876	mountain slope-field side or border		yes
Kesentaş_140	wild	Cicer reticulatum		Field	Diyarbakir	Turkey	38.2041	39.6067	873	mountain slope-field side or border		yes
Kesentaş_141	wild	Cicer reticulatum		Field	Diyarbakir	Turkey	38.2041	39.6067	880	mountain slope-field side or border		yes
Kesentaş_142	wild	Cicer reticulatum		Field	Diyarbakir	Turkey	38.2042	39.6067	880	mountain slope-field side or border		yes
Kesentaş_143	wild	Cicer reticulatum		Field	Diyarbakir	Turkey	38.2041	39.6067	880	mountain slope-field side or border		yes
Kesentaş_144	wild	Cicer reticulatum		Field	Diyarbakir	Turkey	38.2042	39.6068	878	mountain slope-field side or border		yes
Kesentaş_145	wild	Cicer reticulatum		Field	Diyarbakir	Turkey	38.2043	39.6068	877	mountain slope-field side or border		yes
Oyali_001	wild	Cicer reticulatum		Field	Adiyaman	Turkey	37.7341	37.8031	912	mountain slope-field side or border		yes
Oyali_002	wild	Cicer reticulatum		Field	Adiyaman	Turkey	37.7341	37.8031	913	mountain slope-field side or border		yes
Oyali_003	wild	Cicer reticulatum		Field	Adiyaman	Turkey	37.7341	37.8031	913	mountain slope-field side or border		yes
Oyali_004	wild	Cicer reticulatum		Field	Adiyaman	Turkey	37.7341	37.8031	913	mountain slope-field side or border		yes
Oyali_005	wild	Cicer reticulatum		Field	Adiyaman	Turkey	37.7341	37.8031	913	mountain slope-field side or border		yes
Oyali_006	wild	Cicer reticulatum		Field	Adiyaman	Turkey	37.7341	37.8031	913	mountain slope-field side or border		yes
Oyali_007	wild	Cicer reticulatum		Field	Adiyaman	Turkey	37.7341	37.8032	915	mountain slope-field side or border		yes
Oyali_008	wild	Cicer reticulatum		Field	Adiyaman	Turkey	37.7341	37.8032	916	mountain slope-field side or border		yes
Oyali_009	wild	Cicer reticulatum		Field	Adiyaman	Turkey	37.7341	37.8032	916	mountain slope-field side or border		yes
Oyali_010	wild	Cicer reticulatum		Field	Adiyaman	Turkey	37.734	37.8032	916	mountain slope-field side or border		yes
Oyali_011	wild	Cicer reticulatum		Field	Adiyaman	Turkey	37.734	37.8032	918	mountain slope-field side or border		yes
Oyali_012	wild	Cicer reticulatum		Field	Adiyaman	Turkey	37.7338	37.8032	924	mountain slope-field side or border		yes
Oyali_013	wild	Cicer reticulatum		Field	Adiyaman	Turkey	37.7338	37.8032	925	mountain slope-field side or border		yes
Oyali_014	wild	Cicer reticulatum		Field	Adiyaman	Turkey	37.7338	37.8032	926	mountain slope-field side or border		yes
Oyali_015	wild	Cicer reticulatum		Field	Adiyaman	Turkey	37.7338	37.8032	927	mountain slope-field side or border		yes
Oyali_016	wild	Cicer reticulatum		Field	Adiyaman	Turkey	37.7338	37.8032	926	mountain slope-field side or border		yes
Oyali_017	wild	Cicer reticulatum		Field	Adiyaman	Turkey	37.7337	37.8031	928	mountain slope-field side or border		yes
Oyali_019	wild	Cicer reticulatum		Field	Adiyaman	Turkey	37.7334	37.8031	934	mountain slope-field side or border		yes
Oyali_020	wild	Cicer reticulatum		Field	Adiyaman	Turkey	37.7334	37.8031	935	mountain slope-field side or border		yes
Oyali_021	wild	Cicer reticulatum		Field	Adiyaman	Turkey	37.7337	37.8027	924	mountain slope-field side or border		yes
Oyali_022	wild	Cicer reticulatum		Field	Adiyaman	Turkey	37.7337	37.8027	924	mountain slope-field side or border		yes
Oyali_023	wild	Cicer reticulatum		Field	Adiyaman	Turkey	37.7337	37.8027	924	mountain slope-field side or border		yes
Oyali_024	wild	Cicer reticulatum		Field	Adiyaman	Turkey	37.7337	37.8027	923	mountain slope-field side or border		yes
Oyali_025	wild	Cicer reticulatum		Field	Adiyaman	Turkey	37.7337	37.8027	924	mountain slope-field side or border		yes
Oyali_028	wild	Cicer reticulatum		Field	Adiyaman	Turkey	37.7338	37.8029	924	mountain slope-field side or border		yes
Oyali_029	wild	Cicer reticulatum		Field	Adiyaman	Turkey	37.7338	37.8029	925	mountain slope-field side or border		yes
Oyali_030	wild	Cicer reticulatum		Field	Adiyaman	Turkey	37.7338	37.8029	924	mountain slope-field side or border		yes
Oyali_031	wild	Cicer reticulatum		Field	Adiyaman	Turkey	37.7338	37.803	924	mountain slope-field side or border		yes
Oyali_032	wild	Cicer reticulatum		Field	Adiyaman	Turkey	37.7338	37.803	927	mountain slope-field side or border		yes
Oyali_033	wild	Cicer reticulatum		Field	Adiyaman	Turkey	37.7338	37.803	926	mountain slope-field side or border		yes
Oyali_034	wild	Cicer reticulatum		Field	Adiyaman	Turkey	37.7338	37.803	923	mountain slope-field side or border		yes
Oyali_035	wild	Cicer reticulatum		Field	Adiyaman	Turkey	37.7339	37.803	923	mountain slope-field side or border		yes
Oyali_036	wild	Cicer reticulatum		Field	Adiyaman	Turkey	37.7339	37.803	922	mountain slope-field side or border		yes
Oyali_037	wild	Cicer reticulatum		Field	Adiyaman	Turkey	37.734	37.8031	922	mountain slope-field side or border		yes
Oyali_038	wild	Cicer reticulatum		Field	Adiyaman	Turkey	37.7339	37.8031	923	mountain slope-field side or border		yes
Oyali_039	wild	Cicer reticulatum		Field	Adiyaman	Turkey	37.734	37.8031	922	mountain slope-field side or border		yes
Oyali_040	wild	Cicer reticulatum		Field	Adiyaman	Turkey	37.7343	37.8029	914	mountain slope-field side or border		yes
Oyali_041	wild	Cicer reticulatum		Field	Adiyaman	Turkey	37.7343	37.8029	912	mountain slope-field side or border		yes
Sarikaya_001	wild	Cicer reticulatum		Field	Mardin	Turkey	37.5481	40.909	858.161	mountain slope-field side or border		yes
Sarikaya_002	wild	Cicer reticulatum		Field	Mardin	Turkey	37.5472	41.0203	1000.88	mountain slope-field side or border		yes
Sarikaya_004	wild	Cicer reticulatum		Field	Mardin	Turkey	37.5472	41.0202	999.678	mountain slope-field side or border		yes
Sarikaya_005	wild	Cicer reticulatum		Field	Mardin	Turkey	37.5472	41.0202	1004.46	mountain slope-field side or border		yes
Sarikaya_006	wild	Cicer reticulatum		Field	Mardin	Turkey	37.5472	41.0202	999.746	mountain slope-field side or border		yes
Sarikaya_007	wild	Cicer reticulatum		Field	Mardin	Turkey	37.5472	41.0202	985.09	mountain slope-field side or border		yes
Sarikaya_008	wild	Cicer reticulatum		Field	Mardin	Turkey	37.5472	41.0203	996.08	mountain slope-field side or border		yes
Sarikaya_009	wild	Cicer reticulatum		Field	Mardin	Turkey	37.5472	41.0203	1000.85	mountain slope-field side or border		yes
Sarikaya_010	wild	Cicer reticulatum		Field	Mardin	Turkey	37.5472	41.0203	996.11	mountain slope-field side or border		yes
Sarikaya_011	wild	Cicer reticulatum		Field	Mardin	Turkey	37.5472	41.0203	980.174	mountain slope-field side or border		yes
Sarikaya_012	wild	Cicer reticulatum		Field	Mardin	Turkey	37.5472	41.0203	999.809	mountain slope-field side or border		yes
Sarikaya_013	wild	Cicer reticulatum		Field	Mardin	Turkey	37.5472	41.0203	983.688	mountain slope-field side or border		yes
Sarikaya_014	wild	Cicer reticulatum		Field	Mardin	Turkey	37.5471	41.0202	1010.1	mountain slope-field side or border		yes
Sarikaya_015	wild	Cicer reticulatum		Field	Mardin	Turkey	37.5472	41.0202	986.66	mountain slope-field side or border		yes
Sarikaya_016	wild	Cicer reticulatum		Field	Mardin	Turkey	37.5472	41.0202	998.72	mountain slope-field side or border		yes
Sarikaya_017	wild	Cicer reticulatum		Field	Mardin	Turkey	37.5472	41.0202	999.129	mountain slope-field side or border		yes
Sarikaya_018	wild	Cicer reticulatum		Field	Mardin	Turkey	37.5472	41.0202	985.886	mountain slope-field side or border		yes
Sarikaya_019	wild	Cicer reticulatum		Field	Mardin	Turkey	37.5472	41.0201	997.829	mountain slope-field side or border		yes
Sarikaya_020	wild	Cicer reticulatum		Field	Mardin	Turkey	37.5472	41.0201	999.004	mountain slope-field side or border		yes
Savur_021	wild	Cicer reticulatum		Field	Mardin	Turkey	37.5466	40.9077	913.604	mountain slope-field side or border		yes
Savur_022	wild	Cicer reticulatum		Field	Mardin	Turkey	37.5466	40.9077	913.123	mountain slope-field side or border		yes
Savur_024	wild	Cicer reticulatum		Field	Mardin	Turkey	37.5466	40.9077	913.5	mountain slope-field side or border		yes
Savur_025	wild	Cicer reticulatum		Field	Mardin	Turkey	37.5467	40.9077	916.662	mountain slope-field side or border		yes
Savur_026	wild	Cicer reticulatum		Field	Mardin	Turkey	37.5466	40.9077	913.01	mountain slope-field side or border		yes
Savur_027	wild	Cicer reticulatum		Field	Mardin	Turkey	37.5466	40.9077	912.638	mountain slope-field side or border		yes
Savur_028	wild	Cicer reticulatum		Field	Mardin	Turkey	37.5466	40.9077	913.701	mountain slope-field side or border		yes
Savur_029	wild	Cicer reticulatum		Field	Mardin	Turkey	37.5466	40.9077	913.743	mountain slope-field side or border		yes
Savur_030	wild	Cicer reticulatum		Field	Mardin	Turkey	37.5467	40.9077	912.776	mountain slope-field side or border		yes
Savur_031	wild	Cicer reticulatum		Field	Mardin	Turkey	37.5466	40.9076	911.582	mountain slope-field side or border		yes
Savur_032	wild	Cicer reticulatum		Field	Mardin	Turkey	37.5466	40.9076	911.622	mountain slope-field side or border		yes
Şırnak_001	wild	Cicer reticulatum		Field	Şırnakk	Turkey	37.5437	42.454	1695.76	mountain slope-field side or border		yes
Şırnak_002	wild	Cicer reticulatum		Field	Şırnakk	Turkey	37.5437	42.454	1699.44	mountain slope-field side or border		yes
Şırnak_003	wild	Cicer reticulatum		Field	Şırnakk	Turkey	37.5437	42.454	1699.46	mountain slope-field side or border		yes
Şırnak_004	wild	Cicer reticulatum		Field	Şırnakk	Turkey	37.5437	42.454	1699.67	mountain slope-field side or border		yes
Şırnak_005	wild	Cicer reticulatum		Field	Şırnakk	Turkey	37.5437	42.454	1698.47	mountain slope-field side or border		yes
Şırnak_006	wild	Cicer reticulatum		Field	Şırnakk	Turkey	37.5437	42.454	1698.96	mountain slope-field side or border		yes
Şırnak_007	wild	Cicer reticulatum		Field	Şırnakk	Turkey	37.5437	42.454	1699.62	mountain slope-field side or border		yes
Şırnak_008	wild	Cicer reticulatum		Field	Şırnakk	Turkey	37.5437	42.454	1700.62	mountain slope-field side or border		yes
Şırnak_009	wild	Cicer reticulatum		Field	Şırnakk	Turkey	37.5437	42.454	1700.62	mountain slope-field side or border		yes
Şırnak_010	wild	Cicer reticulatum		Field	Şırnakk	Turkey	37.5437	42.454	1699.94	mountain slope-field side or border		yes
Şırnak_011	wild	Cicer reticulatum		Field	Şırnakk	Turkey	37.5437	42.454	1698.02	mountain slope-field side or border		yes
Şırnak_012	wild	Cicer reticulatum		Field	Şırnakk	Turkey	37.5437	42.454	1700.54	mountain slope-field side or border		yes
Şırnak_013	wild	Cicer reticulatum		Field	Şırnakk	Turkey	37.5437	42.454	1700.46	mountain slope-field side or border		yes
Şırnak_014	wild	Cicer reticulatum		Field	Şırnakk	Turkey	37.5437	42.454	1699.89	mountain slope-field side or border		yes
Şırnak_015	wild	Cicer reticulatum		Field	Şırnakk	Turkey	37.5437	42.454	1700.31	mountain slope-field side or border		yes
Şırnak_016	wild	Cicer reticulatum		Field	Şırnakk	Turkey	37.5437	42.454	1700.08	mountain slope-field side or border		yes
Şırnak_017	wild	Cicer reticulatum		Field	Şırnakk	Turkey	37.5437	42.454	1700.15	mountain slope-field side or border		yes
Şırnak_018	wild	Cicer reticulatum		Field	Şırnakk	Turkey	37.5437	42.454	1699.99	mountain slope-field side or border		yes
Şırnak_019	wild	Cicer reticulatum		Field	Şırnakk	Turkey	37.5437	42.454	1699.9	mountain slope-field side or border		yes
Şırnak_020	wild	Cicer reticulatum		Field	Şırnakk	Turkey	37.5437	42.454	1699.84	mountain slope-field side or border		yes
Şırnak_021	wild	Cicer reticulatum		Field	Şırnakk	Turkey	37.5437	42.454	1699.03	mountain slope-field side or border		yes
Şırnak_022	wild	Cicer reticulatum		Field	Şırnakk	Turkey	37.5437	42.454	1699.19	mountain slope-field side or border		yes
Şırnak_023	wild	Cicer reticulatum		Field	Şırnakk	Turkey	37.5437	42.454	1698.65	mountain slope-field side or border		yes
Şırnak_024	wild	Cicer reticulatum		Field	Şırnakk	Turkey	37.5437	42.454	1697.63	mountain slope-field side or border		yes
Şırnak_025	wild	Cicer reticulatum		Field	Şırnakk	Turkey	37.5437	42.454	1695.55	mountain slope-field side or border		yes
Şırnak_026	wild	Cicer reticulatum		Field	Şırnakk	Turkey	37.5436	42.454	1699.93	mountain slope-field side or border		yes
Şırnak_027	wild	Cicer reticulatum		Field	Şırnakk	Turkey	37.5437	42.454	1700.98	mountain slope-field side or border		yes
Şırnak_028	wild	Cicer reticulatum		Field	Şırnakk	Turkey	37.5437	42.4539	1700.57	mountain slope-field side or border		yes
Şırnak_029	wild	Cicer reticulatum		Field	Şırnakk	Turkey	37.5437	42.4539	1700.72	mountain slope-field side or border		yes
Şırnak_030	wild	Cicer reticulatum		Field	Şırnakk	Turkey	37.5437	42.4539	1700.61	mountain slope-field side or border		yes
Şırnak_031	wild	Cicer reticulatum		Field	Şırnakk	Turkey	37.5437	42.4539	1700.73	mountain slope-field side or border		yes
Şırnak_032	wild	Cicer reticulatum		Field	Şırnakk	Turkey	37.5437	42.4539	1701.46	mountain slope-field side or border		yes
Şırnak_033	wild	Cicer reticulatum		Field	Şırnakk	Turkey	37.5437	42.454	1701.31	mountain slope-field side or border		yes
Şırnak_034	wild	Cicer reticulatum		Field	Şırnakk	Turkey	37.5437	42.454	1701.53	mountain slope-field side or border		yes
Şırnak_035	wild	Cicer reticulatum		Field	Şırnakk	Turkey	37.5437	42.4539	1702.12	mountain slope-field side or border		yes
Şırnak_036	wild	Cicer reticulatum		Field	Şırnakk	Turkey	37.5437	42.4539	1701.49	mountain slope-field side or border		yes
Şırnak_037	wild	Cicer reticulatum		Field	Şırnakk	Turkey	37.5437	42.4539	1702.12	mountain slope-field side or border		yes
Şırnak_038	wild	Cicer reticulatum		Field	Şırnakk	Turkey	37.5436	42.4539	1702.88	mountain slope-field side or border		yes
Şırnak_039	wild	Cicer reticulatum		Field	Şırnakk	Turkey	37.5437	42.4539	1702.35	mountain slope-field side or border		yes
