# Supplementary material for: Ecology and genomics of an important crop wild relative as a prelude to agricultural innovation
Source: Nat Commun. 2018 Feb 13;9:649. doi: 10.1038/s41467-018-02867-z (PMC5811434; doi:10.1038/s41467-018-02867-z)
Supplement: Supplementary file 4 — Supplementary Data 2 [file 41467_2018_2867_MOESM4_ESM.xls]

## Sheet: PopMeans
Supplementary Data 2. Seed micronutrient analysis.
Species	Location of soil sample	Sample Size		Cu (mg/kg)	Zn (mg/kg)	Fe (%)	Ca (g/kg)	Mn (g/kg)	Na (g/kg)	K (g/kg)	Mg (g/kg)	Nitrogen (%)	Total carbon	Total organic carbon %	Total inorganic carbon %	Sulfur (ppm)	Lime (%)	pH	EC (uS/cm)	Organic Matter %	Phosphorus (PO4)
C. arietinum	Baristepe 1, adjacent agricultural field	2	Mean	39.1103	102.596	4.73986	32.9968	1.50398	5.37377	16.6208	43.8531	2.555	2.554	1.026	1.528	0	12.7333	7.8955	257.5	2.052	5.52848
			Standard Deviation	0.0573694	0.669719	0.0570308	0.765034	0.0944309	2.0262	3.12067	1.2137	2.90621	0.199404	0.0876812	0.111723	0	0.931024	0.0968736	96.8736	0.175362	2.87622
			Standard Error	0.0405663	0.473563	0.0403269	0.540961	0.0667727	1.43274	2.20665	0.858219	2.055	0.141	0.062	0.079	0	0.658333	0.0685	68.5	0.124	2.0338
C. arietinum	Baristepe 3, adjacent agricultural field	2	Mean	41.5093	86.6304	4.57534	39.4311	1.16495	3.60076	16.1611	61.9653	0.265	4.6205	1.4785	3.142	2.11	26.1833	7.74	228	2.957	5.4139
			Standard Deviation	4.15088	3.60392	0.27256	16.5349	0.176647	0.648651	2.93058	10.7379	0.0353553	1.75575	0.798324	0.957423	2.98399	7.97852	0.0707107	39.598	1.59665	2.06602
			Standard Error	2.93511	2.54836	0.192729	11.692	0.124908	0.458665	2.07223	7.59282	0.025	1.2415	0.5645	0.677	2.11	5.64167	0.05	28	1.129	1.46089
C. bijugum	Dargecit	2	Mean	46.5406	137.885	6.76198	14.911	1.07263	3.15401	9.88265	5.20868	0.235	2.5485	1.8865	0.662	2.255	5.51667	7.7655	346.5	3.773	4.3254
			Standard Deviation	7.82441	1.38238	2.3877	9.20224	0.0950292	0.307931	0.483184	0.259664	0.0919239	1.38239	0.809637	0.572756	3.18905	4.77297	0.072832	9.19239	1.61927	0.607652
			Standard Error	5.53269	0.977494	1.68836	6.50697	0.0671958	0.21774	0.341662	0.18361	0.065	0.9775	0.5725	0.405	2.255	3.375	0.0515	6.5	1.145	0.429675
C. bijugum	Kilav	8	Mean	46.1414	119.437	5.72797	11.5464	1.12014	4.01548	11.7105	4.08145	0.185	1.64088	1.47888	0.162	2.405	1.35	7.84112	185.5	2.95775	2.45631
			Standard Deviation	7.59454	5.99901	1.4411	2.74515	0.0920167	0.473437	1.67566	0.867321	0.0424264	0.770674	0.641395	0.13787	4.07339	1.14891	0.0735186	32.0758	1.28279	0.255177
			Standard Error	2.68507	2.12097	0.509505	0.970556	0.0325328	0.167385	0.592436	0.306644	0.015	0.272474	0.226767	0.0487442	1.44016	0.406202	0.0259927	11.3405	0.453535	0.0902188
C. echinospermum	Cermik	5	Mean	49.7017	183.588	6.98987	18.1783	1.69783	9.4071	9.36412	25.499	0.474	2.5522	2.3514	0.2008	22.84	1.67333	7.3534	274.6	4.7028	21.266
			Standard Deviation	2.30461	4.0314	0.660482	1.48543	0.178036	1.64734	1.31386	2.49921	0.117175	0.896714	0.811791	0.0915762	24.7559	0.763135	0.124245	73.3744	1.62358	4.61681
			Standard Error	1.03065	1.8029	0.295377	0.664305	0.0796201	0.736714	0.587578	1.11768	0.0524023	0.401023	0.363044	0.0409541	11.0712	0.341284	0.055564	32.814	0.726088	2.0647
C. echinospermum	Günaşan	5	Mean	58.8139	219.952	9.68223	17.1944	2.19215	11.7124	9.04667	28.5537	0.458	3.186	3.142	0.044	68.732	0.366667	7.2002	184.8	6.284	11.4007
			Standard Deviation	2.83495	30.2629	1.30859	1.19265	0.319848	1.99262	1.69486	3.63509	0.100598	1.00673	0.994269	0.0346627	49.9342	0.288856	0.146327	47.2938	1.98854	7.67718
			Standard Error	1.26783	13.534	0.58522	0.533371	0.14304	0.891127	0.757967	1.62566	0.0449889	0.450224	0.44465	0.0155016	22.3312	0.12918	0.0654396	21.1504	0.889301	3.43334
C. echinospermum	Guvelnli	5	Mean	42.0531	125.467	6.69836	17.4779	1.97777	15.3914	7.08633	16.5962	0.262	2.1268	2.027	0.0998	9.504	0.831667	7.3386	425.4	4.054	15.1131
			Standard Deviation	2.0551	15.5117	0.783179	5.23002	0.395055	2.62894	1.55752	1.66396	0.0941807	0.910034	0.921721	0.0171814	11.7313	0.143178	0.167877	181.325	1.84344	6.81467
			Standard Error	0.919071	6.93706	0.350248	2.33894	0.176674	1.1757	0.696542	0.744145	0.0421189	0.406979	0.412206	0.00768375	5.24641	0.0640312	0.075077	81.0911	0.824413	3.04761
C. echinospermum	Karabahce	5	Mean	45.7855	133.586	9.41508	10.9617	2.67798	12.7959	8.21388	13.5105	0.282	2.9008	2.7722	0.1286	91.48	1.07167	6.942	228.4	5.5444	12.7069
			Standard Deviation	1.64438	7.94149	2.1958	1.00583	0.928023	2.49022	0.640322	1.09498	0.119875	0.96919	0.890967	0.099367	128.088	0.828058	0.196392	60.2852	1.78193	5.17824
			Standard Error	0.735389	3.55154	0.981992	0.449819	0.415025	1.11366	0.286361	0.489688	0.0536097	0.433435	0.398453	0.0444383	57.2826	0.370319	0.0878294	26.9603	0.796905	2.31578
C. echinospermum	Ortanca	3	Mean	51.4922	104.473	5.92796	14.2763	1.23904	2.69675	8.8656	5.52551	0.316667	3.04833	2.98767	0.0606667	0	0.505556	7.46667	610.333	5.97533	6.41648
			Standard Deviation	1.29645	4.5889	1.6451	3.23168	0.0384337	0.394466	0.868086	1.28324	0.148436	1.76456	1.78898	0.0510033	0	0.425027	0.299734	175.061	3.57795	3.31936
			Standard Error	0.748505	2.6494	0.949801	1.86581	0.0221897	0.227745	0.501189	0.740879	0.0856997	1.01877	1.03287	0.0294468	0	0.24539	0.173051	101.071	2.06573	1.91643
C. echinospermum	Roadside	5	Mean	42.8951	142.503	9.07168	18.4313	2.63428	10.2046	11.9622	9.82934	0.612	3.5052	3.374	0.1312	322.796	1.09333	7.1028	285.8	6.748	16.6828
			Standard Deviation	3.15035	7.06931	1.21998	7.56909	0.377038	0.610602	1.14387	2.99143	0.118828	0.825694	0.811437	0.0697366	191.322	0.581139	0.0876795	97.7149	1.62287	1.83122
			Standard Error	1.40888	3.16149	0.545591	3.385	0.168617	0.27307	0.511555	1.33781	0.0531413	0.369262	0.362886	0.0311872	85.562	0.259893	0.0392115	43.6994	0.725771	0.818946
C. reticulatum	Baristepe 1	5	Mean	36.389	89.6335	4.57792	35.1529	1.35233	3.85835	16.9941	42.9517	0.728	5.3662	3.8722	1.494	26.954	12.45	7.6218	382.2	7.7444	4.29675
			Standard Deviation	0.702511	6.48952	0.194194	3.33766	0.0686709	0.219449	0.395631	1.80313	0.201172	1.50486	1.4491	0.244791	32.3591	2.03992	0.129251	105.592	2.89821	2.68622
			Standard Error	0.314172	2.9022	0.0868463	1.49265	0.0307106	0.0981404	0.176932	0.806383	0.0899667	0.672993	0.648059	0.109474	14.4714	0.912281	0.0578026	47.2222	1.29612	1.20132
C. reticulatum	Baristepe 2	5	Mean	36.5764	91.8052	5.9652	40.9154	1.33143	3.81031	17.9793	44.8027	0.49	4.3972	2.4556	1.9416	5.688	16.18	7.7452	334	4.9112	3.82697
			Standard Deviation	3.49379	8.75433	2.0157	15.2644	0.136752	0.662033	1.95277	11.197	0.112694	1.14717	1.30212	1.10786	8.5274	9.23219	0.255201	141.066	2.60424	1.27166
			Standard Error	1.56247	3.91506	0.901448	6.82643	0.0611575	0.29607	0.873307	5.00744	0.0503984	0.513028	0.582327	0.495451	3.81357	4.12876	0.114129	63.0864	1.16465	0.568702
C. reticulatum	Baristepe 3	5	Mean	42.3288	104.57	4.68127	33.9968	1.29618	3.54386	17.3014	57.8086	0.284	4.851	2.4138	2.4372	5.912	20.31	7.8402	242.8	4.8276	2.6468
			Standard Deviation	3.33218	2.66909	0.445448	7.09675	0.105987	0.90393	2.14578	13.0681	0.0680441	1.04027	0.216546	1.03765	6.52911	8.64707	0.0483653	30.4828	0.433092	0.153725
			Standard Error	1.49019	1.19365	0.199211	3.17376	0.0473986	0.40425	0.95962	5.84423	0.0304302	0.465223	0.0968423	0.46405	2.91991	3.86709	0.0216296	13.6323	0.193685	0.068748
C. reticulatum	Beşevler	5	Mean	31.3188	65.2395	4.72638	85.8258	0.892841	2.90555	14.2793	46.2519	0.828	7.9816	4.7082	3.2734	65.976	27.2783	7.7868	275.2	9.4164	5.69463
			Standard Deviation	7.2336	19.6579	1.22354	31.4652	0.216304	0.519314	3.26639	13.2288	0.331693	2.31683	2.62308	1.9578	103.606	16.315	0.0770143	73.6695	5.24615	2.36129
			Standard Error	3.23496	8.7913	0.547185	14.0717	0.0967341	0.232244	1.46077	5.91609	0.148337	1.03612	1.17308	0.875556	46.3338	7.2963	0.0344418	32.946	2.34615	1.056
C. reticulatum	CudiB	9	Mean	56.6321	103.86	5.92664	49.1506	1.73104	6.67294	8.97922	50.2896	0.352222	3.22956	2.05056	1.179	0.141111	9.825	7.65244	376	4.10111	4.16307
			Standard Deviation	4.31857	24.9566	0.869257	37.7635	0.515046	7.40488	1.5574	18.2988	0.0710243	0.789361	0.567976	1.1867	0.423333	9.88913	0.288675	237.385	1.13595	0.66811
			Standard Error	1.43952	8.31887	0.289752	12.5878	0.171682	2.46829	0.519135	6.09959	0.0236748	0.26312	0.189325	0.395565	0.141111	3.29638	0.0962249	79.1282	0.378651	0.222703
C. reticulatum	Dereiçi	5	Mean	33.6771	85.5508	4.75729	53.6378	1.18363	3.55161	18.5682	43.7752	0.568	5.2014	3.026	2.1754	10.94	18.1283	7.634	364	6.052	21.2775
			Standard Deviation	2.97932	12.0898	1.01806	15.8056	0.067059	0.464578	1.34358	3.4845	0.102567	0.928046	0.713685	0.772382	10.8211	6.43652	0.0794953	63.5689	1.42737	19.9596
			Standard Error	1.33239	5.40673	0.455288	7.06847	0.0299897	0.207766	0.600868	1.55831	0.0458694	0.415035	0.31917	0.34542	4.83935	2.8785	0.0355514	28.4289	0.638339	8.92621
C. reticulatum	Egil	5	Mean	33.3558	108.752	4.95439	15.2516	1.44457	8.40333	13.3328	11.2744	0.622	4.6658	4.3272	0.3386	67.984	2.82167	7.412	450.8	8.6544	15.537
			Standard Deviation	3.72107	27.795	0.561075	7.99408	0.175056	3.83455	0.764963	2.79146	0.234243	2.13615	1.93569	0.212984	107.409	1.77487	0.0625899	75.2841	3.87138	5.05832
			Standard Error	1.66411	12.4303	0.250921	3.57506	0.0782876	1.71486	0.342102	1.24838	0.104757	0.955313	0.865666	0.0952495	48.0349	0.793746	0.0279911	33.6681	1.73133	2.26215
C. reticulatum	Kalkan	6	Mean	53.4801	122.157	5.77943	19.5013	1.72989	3.08016	12.9856	9.93815	0.673333	4.189	3.84733	0.341667	204.465	2.84722	7.52817	353.667	7.69467	21.6747
			Standard Deviation	1.70149	16.8901	0.309244	2.01461	0.210634	0.600899	1.13882	0.696378	0.108934	0.514919	0.497543	0.143443	254.784	1.19536	0.111379	60.8561	0.995086	11.358
			Standard Error	0.694629	6.89536	0.126248	0.82246	0.0859911	0.245316	0.464919	0.284295	0.0444722	0.210215	0.203121	0.0585603	104.015	0.488003	0.0454704	24.8444	0.406242	4.6369
C. reticulatum	Kayatepe	2	Mean	32.1295	90.8996	4.57996	67.17	0.95779	4.17967	14.7056	14.8763	0.425	6.3495	3.2665	3.083	7.7	25.6917	7.6465	432.5	6.533	9.62472
			Standard Deviation	3.72278	10.1761	1.71125	22.7467	0.085284	0.0065318	0.406288	1.83969	0.0353553	1.22117	0.333047	0.888126	10.8894	7.40105	0.0657609	3.53553	0.666095	3.32183
			Standard Error	2.6324	7.19559	1.21004	16.0843	0.0603049	0.00461868	0.287289	1.30085	0.025	0.8635	0.2355	0.628	7.7	5.23333	0.0465	2.5	0.471	2.34889
C. reticulatum	Kesentaş	5	Mean	38.6365	123.51	5.38379	8.56288	1.36526	8.70071	12.8877	10.2398	0.378	3.4046	2.1532	1.2514	102.716	10.4283	7.36	257.8	4.3064	11.8132
			Standard Deviation	5.13661	14.9942	0.975078	0.702348	0.0869634	2.17425	1.97157	1.36172	0.0376829	2.44216	0.23035	2.45852	127.744	20.4877	0.313415	96.0349	0.4607	4.62285
			Standard Error	2.29716	6.70561	0.436068	0.314099	0.0388912	0.972352	0.881712	0.608978	0.0168523	1.09217	0.103016	1.09948	57.1287	9.16236	0.140163	42.9481	0.206031	2.0674
C. reticulatum	Oyali	10	Mean	53.7922	76.3602	3.54499	19.5173	1.77869	0.760053	13.225	12.9066	0.287	1.8753	1.177	0.6983	2.69	5.81917	7.6597	229.9	2.354	3.21397
			Standard Deviation	7.17545	13.713	0.855901	9.239	0.297416	0.478079	1.37824	3.02015	0.112945	0.581071	0.335051	0.438231	3.79381	3.65192	0.173631	47.9594	0.670102	0.668356
			Standard Error	2.26908	4.33643	0.27066	2.92163	0.0940513	0.151182	0.435838	0.955056	0.0357165	0.183751	0.105953	0.138581	1.19971	1.15484	0.054907	15.1661	0.211905	0.211353
C. reticulatum	Sarakaya	5	Mean	37.2934	91.2178	5.15198	28.55	1.3433	2.92333	17.7405	26.8587	0.728	5.9596	5.2362	0.7234	53.268	6.02833	7.5548	376	10.4724	6.35919
			Standard Deviation	2.46151	13.3381	0.593578	11.0376	0.169394	0.424161	1.03069	7.81407	0.306871	2.73171	2.78755	0.4963	77.6079	4.13583	0.0861696	79.4135	5.57511	2.52434
			Standard Error	1.10082	5.96496	0.265456	4.93614	0.0757554	0.189691	0.46094	3.49456	0.137237	1.22166	1.24663	0.221952	34.7073	1.8496	0.0385362	35.5148	2.49326	1.12892
C. reticulatum	Savur	3	Mean	42.7248	88.7187	4.66659	20.2197	1.26976	3.50466	18.695	39.4137	0.633333	5.63867	4.276	1.36267	16.78	11.3556	7.76767	308.333	8.552	2.57805
			Standard Deviation	2.41134	4.07106	0.922922	5.55994	0.237979	0.47356	2.84419	9.54835	0.0776745	0.742606	1.01353	0.560416	8.85891	4.67014	0.0430968	57.5181	2.02705	0.151575
			Standard Error	1.39219	2.35043	0.532849	3.21003	0.137398	0.27341	1.64209	5.51274	0.0448454	0.428744	0.58516	0.323556	5.11469	2.6963	0.0248819	33.2081	1.17032	0.0875119
C. reticulatum	Şırnak	5	Mean	48.658	101.787	5.98147	14.8124	1.5633	3.14151	15.8372	26.0779	0.47	2.5084	2.3568	0.1516	5.6722	1.26333	7.5612	287.2	4.7136	15.2048
			Standard Deviation	2.4427	10.9991	0.318948	1.90829	0.150118	0.473216	1.36255	9.55623	0.0308221	0.285038	0.243929	0.124422	7.12463	1.03685	0.168621	24.0146	0.487857	4.28635
			Standard Error	1.09241	4.91896	0.142638	0.853415	0.0671349	0.211629	0.609351	4.27367	0.013784	0.127473	0.109088	0.0556431	3.18623	0.463693	0.0754098	10.7396	0.218176	1.91691
